# Supplementary material for: Crystal structure, Hirshfeld surface analysis and inter­action energy and DFT studies of 3-{(2Z)-2-[(2,4-di­chloro­phen­yl)methyl­idene]-3-oxo-3,4-di­hydro-2H-1,4-benzo­thia­zin-4-yl}propane­nitrile
Source: Acta Crystallogr E Crystallogr Commun. 2019 May 3;75(Pt 6):721–7. doi: 10.1107/S2056989019005966 (PMC6658978; doi:10.1107/S2056989019005966)
Supplement: Supplementary file 1 [file e-75-00721-sup1.cif]

##############################################################################
#                                                                            #
# This CIF contains the data in a paper accepted for publication in          #
# Acta Crystallographica Section E. It conforms to the requirements of       #
# Notes for Authors for Acta Crystallographica Section E, and has been       #
# peer reviewed under the auspices of the IUCr Commission on Journals.       #
#                                                                            #
# Full details of the Crystallographic Information File format               #
# are given in the paper "The Crystallographic Information File (CIF):       #
# a New Standard Archive File for Crystallography" by S. R. Hall, F. H.      #
# Allen and I. D. Brown [Acta Cryst. (1991), A47, 655-685].                  #
#                                                                            #
# The current version of the core CIF dictionary is obtainable from          #
# ftp://ftp.iucr.org/pub/cif_core.dic.                                       #
#                                                                            #
# Software is freely available for graphical display of the structure(s)     #
# in this CIF. For information consult the CIF software page                 #
# http://www.iucr.org/resources/cif/software.                                #
#                                                                            #
# This file may be used for bona fide research purposes within the           #
# scientific community so long as proper attribution is given to the journal # 
# article from which it was obtained.                                        #
#                                                                            #
##############################################################################
data_I
_database_code_depnum_ccdc_archive 'CCDC 1913051'
_audit_creation_method     'SHELXL-2018/1'
_chemical_name_systematic
;\
3-{(2<i>Z</i>)-2-[(2,4-Dichlorophenyl)methylidene]-3-oxo-3,4-\
dihydro-2<i>H</i>-1,4-benzothiazin-4-yl}propanenitrile
;
_chemical_name_common     ?
_chemical_formula_moiety     'C18 H12 Cl2 N2 O S'
_chemical_formula_sum     'C18 H12 Cl2 N2 O S'
_chemical_formula_iupac     'C18 H12 Cl2 N2 O S'
_chemical_formula_weight     375.26
_chemical_melting_point     ?
_space_group_crystal_system     triclinic
_space_group_name_H-M_alt     'P -1'
_space_group_name_Hall     '-P 1'
loop_
    _space_group_symop_operation_xyz
    'x, y, z'
    '-x, -y, -z'
_cell_length_a     6.5687(6)
_cell_length_b     7.9971(7)
_cell_length_c     15.4939(13)
_cell_angle_alpha     98.105(4)
_cell_angle_beta     94.316(4)
_cell_angle_gamma     95.002(4)
_cell_volume     799.54(12)
_cell_formula_units_Z     2
_cell_measurement_reflns_used     5359
_cell_measurement_theta_min     5.616
_cell_measurement_theta_max     72.376
_cell_measurement_temperature     150(2)
_exptl_crystal_description     block
_exptl_crystal_colour     'light yellow'
_exptl_crystal_size_max     0.199
_exptl_crystal_size_mid     0.139
_exptl_crystal_size_min     0.097
_exptl_crystal_density_diffrn     1.559
_exptl_crystal_density_meas     ?
_exptl_crystal_density_method     'not measured'
_exptl_crystal_F_000     384
_exptl_absorpt_coefficient_mu     4.934
_exptl_absorpt_correction_type     numerical
_exptl_absorpt_process_details
;
(<i>SADABS</i>; Krause <i>et al.</i>, 2015)
;
_exptl_absorpt_correction_T_min     0.47
_exptl_absorpt_correction_T_max     0.65
_diffrn_ambient_temperature     150(2)
_diffrn_source     'INCOATEC I\mS micro-focus source'
_diffrn_radiation_type     CuK\a
_diffrn_radiation_wavelength     1.54178
_diffrn_radiation_monochromator     mirror
_diffrn_measurement_device_type     'Bruker D8 VENTURE PHOTON 100 CMOS'
_diffrn_measurement_method     '\w scans'
_diffrn_detector_area_resol_mean     10.4167
_diffrn_reflns_number     6131
_diffrn_reflns_av_R_equivalents     0.0301
_diffrn_reflns_av_unetI/netI     0.0405
_diffrn_reflns_theta_min     5.615
_diffrn_reflns_theta_max     72.404
_diffrn_reflns_theta_full     69.000
_diffrn_measured_fraction_theta_max     0.943
_diffrn_measured_fraction_theta_full     0.963
_diffrn_reflns_limit_h_min     -8
_diffrn_reflns_limit_h_max     8
_diffrn_reflns_limit_k_min     -9
_diffrn_reflns_limit_k_max     9
_diffrn_reflns_limit_l_min     -18
_diffrn_reflns_limit_l_max     19
_refine_special_details
;
Refinement of F^2^ against ALL reflections.  The weighted R-factor wR and
goodness of fit S are based on F^2^, conventional R-factors R are based
on F, with F set to zero for negative F^2^. The threshold expression of
F^2^ > 2sigma(F^2^) is used only for calculating R-factors(gt) etc. and is
not relevant to the choice of reflections for refinement.  R-factors based
on F^2^ are statistically about twice as large as those based on F, and R-
factors based on ALL data will be even larger. H-atoms attached to carbon
were placed in calculated positions (C---H = 0.95 - 0.99 \%A) and included
as riding contributions with isotropic displacement parameters 1.2 - 1.5
times those of the attached atoms.
;
_reflns_number_total     2978
_reflns_number_gt     2744
_reflns_threshold_expression     'I > 2\s(I)'
_refine_ls_structure_factor_coef     Fsqd
_refine_ls_matrix_type     full
_refine_ls_R_factor_all     0.0385
_refine_ls_R_factor_gt     0.0353
_refine_ls_wR_factor_gt     0.0926
_refine_ls_wR_factor_ref     0.0952
_refine_ls_goodness_of_fit_ref     1.059
_refine_ls_restrained_S_all     1.059
_refine_ls_number_reflns     2978
_refine_ls_number_parameters     217
_refine_ls_number_restraints     0
_refine_ls_hydrogen_treatment     constr
_refine_ls_weighting_scheme     calc
_refine_ls_weighting_details
              'w=1/[\s^2^(Fo^2^)+(0.0424P)^2^+0.4609P] where P=(Fo^2^+2Fc^2^)/3'
_atom_sites_solution_hydrogens     geom
_atom_sites_solution_primary     direct
_atom_sites_solution_secondary     difmap
_refine_ls_shift/su_max     0.000
_refine_ls_shift/su_mean     0.000
_refine_diff_density_max     0.247
_refine_diff_density_min     -0.347
_refine_ls_extinction_method     none
_refine_ls_extinction_coef     .
loop_
    _atom_type_symbol
    _atom_type_description
    _atom_type_scat_dispersion_real
    _atom_type_scat_dispersion_imag
    _atom_type_scat_source
    'C' 'C' 0.0181 0.0091
                         'International Tables Vol C Tables 4.2.6.8 and 6.1.1.4'
    'H' 'H' 0.0000 0.0000
                         'International Tables Vol C Tables 4.2.6.8 and 6.1.1.4'
    'Cl' 'Cl' 0.3639 0.7018
                         'International Tables Vol C Tables 4.2.6.8 and 6.1.1.4'
    'N' 'N' 0.0311 0.0180
                         'International Tables Vol C Tables 4.2.6.8 and 6.1.1.4'
    'O' 'O' 0.0492 0.0322
                         'International Tables Vol C Tables 4.2.6.8 and 6.1.1.4'
    'S' 'S' 0.3331 0.5567
                         'International Tables Vol C Tables 4.2.6.8 and 6.1.1.4'
_computing_cell_refinement
;
<i>SAINT</i> (Bruker, 2016)
;
_computing_data_reduction
;
<i>SAINT</i> (Bruker, 2016)
;
_computing_structure_solution
;
<i>SHELXT</i> (Sheldrick, 2015<i>a</i>)
;
_computing_structure_refinement
;
<i>SHELXL2018</i> (Sheldrick, 2015<i>b</i>)
;
_computing_molecular_graphics
;
<i>DIAMOND</i> (Brandenburg & Putz, 2012)
;
_computing_publication_material
;
<i>SHELXTL</i> (Sheldrick, 2008)
;
loop_
    _atom_site_type_symbol
    _atom_site_label
    _atom_site_fract_x
    _atom_site_fract_y
    _atom_site_fract_z
    _atom_site_U_iso_or_equiv
    _atom_site_adp_type
    _atom_site_calc_flag
    _atom_site_occupancy
    _atom_site_disorder_assembly
    _atom_site_disorder_group
    Cl Cl1 1.46628(8) 0.81960(7) 0.07781(3) 0.04020(16) Uani d 1 . .
    Cl Cl2 1.26553(7) 0.65190(6) 0.38541(3) 0.03278(15) Uani d 1 . .
    S S1 0.56343(7) 0.34226(7) 0.16525(3) 0.03124(15) Uani d 1 . .
    O O1 0.6855(2) 0.3626(2) 0.42004(9) 0.0366(4) Uani d 1 . .
    N N1 0.4171(2) 0.2189(2) 0.33447(10) 0.0271(3) Uani d 1 . .
    N N2 0.1980(3) 0.0890(3) 0.60834(14) 0.0469(5) Uani d 1 . .
    C C1 0.3267(3) 0.2389(2) 0.17968(13) 0.0267(4) Uani d 1 . .
    C C2 0.1860(3) 0.2031(3) 0.10570(14) 0.0329(4) Uani d 1 . .
    H H2 0.221285 0.238965 0.052383 0.039 Uiso calc 1 . .
    C C3 -0.0034(3) 0.1162(3) 0.10908(14) 0.0354(5) Uani d 1 . .
    H H3 -0.097626 0.090518 0.058325 0.042 Uiso calc 1 . .
    C C4 -0.0542(3) 0.0669(3) 0.18748(15) 0.0346(5) Uani d 1 . .
    H H4 -0.184723 0.007778 0.190526 0.042 Uiso calc 1 . .
    C C5 0.0823(3) 0.1028(3) 0.26120(14) 0.0321(4) Uani d 1 . .
    H H5 0.043934 0.069093 0.314587 0.039 Uiso calc 1 . .
    C C6 0.2759(3) 0.1878(2) 0.25857(13) 0.0267(4) Uani d 1 . .
    C C7 0.5932(3) 0.3289(3) 0.34700(13) 0.0279(4) Uani d 1 . .
    C C8 0.6774(3) 0.4023(2) 0.27150(13) 0.0263(4) Uani d 1 . .
    C C9 0.8579(3) 0.5003(2) 0.29147(13) 0.0281(4) Uani d 1 . .
    H H9 0.901779 0.520563 0.352193 0.034 Uiso calc 1 . .
    C C10 0.9972(3) 0.5804(2) 0.23760(13) 0.0269(4) Uani d 1 . .
    C C11 0.9552(3) 0.5907(3) 0.14823(14) 0.0331(4) Uani d 1 . .
    H H11 0.824104 0.546039 0.120352 0.040 Uiso calc 1 . .
    C C12 1.0964(3) 0.6631(3) 0.09939(13) 0.0328(4) Uani d 1 . .
    H H12 1.063405 0.666462 0.038948 0.039 Uiso calc 1 . .
    C C13 1.2868(3) 0.7305(3) 0.13960(13) 0.0296(4) Uani d 1 . .
    C C14 1.3374(3) 0.7275(2) 0.22748(13) 0.0294(4) Uani d 1 . .
    H H14 1.468043 0.775194 0.254682 0.035 Uiso calc 1 . .
    C C15 1.1936(3) 0.6535(2) 0.27505(13) 0.0267(4) Uani d 1 . .
    C C16 0.3685(3) 0.1376(3) 0.41071(13) 0.0297(4) Uani d 1 . .
    H H16A 0.497966 0.120700 0.443893 0.036 Uiso calc 1 . .
    H H16B 0.293516 0.024451 0.390173 0.036 Uiso calc 1 . .
    C C17 0.2378(3) 0.2424(3) 0.47210(13) 0.0324(4) Uani d 1 . .
    H H17A 0.307185 0.358366 0.490295 0.039 Uiso calc 1 . .
    H H17B 0.102609 0.251541 0.441251 0.039 Uiso calc 1 . .
    C C18 0.2103(3) 0.1586(3) 0.54900(14) 0.0337(5) Uani d 1 . .
loop_
    _atom_site_aniso_label
    _atom_site_aniso_U_11
    _atom_site_aniso_U_22
    _atom_site_aniso_U_33
    _atom_site_aniso_U_12
    _atom_site_aniso_U_13
    _atom_site_aniso_U_23
    Cl1 0.0318(3) 0.0578(3) 0.0310(3) -0.0053(2) 0.0060(2) 0.0108(2)
    Cl2 0.0310(3) 0.0415(3) 0.0244(3) -0.00393(19) -0.00445(18) 0.0084(2)
    S1 0.0251(3) 0.0468(3) 0.0203(2) -0.0039(2) 0.00083(17) 0.0050(2)
    O1 0.0377(8) 0.0475(9) 0.0219(7) -0.0087(7) -0.0026(6) 0.0067(6)
    N1 0.0274(8) 0.0318(8) 0.0216(8) -0.0019(6) 0.0014(6) 0.0051(6)
    N2 0.0523(13) 0.0529(12) 0.0393(12) 0.0016(10) 0.0169(9) 0.0153(10)
    C1 0.0224(9) 0.0321(10) 0.0250(10) 0.0021(7) 0.0026(7) 0.0029(8)
    C2 0.0276(10) 0.0446(12) 0.0259(10) 0.0036(8) 0.0010(8) 0.0035(9)
    C3 0.0271(10) 0.0460(12) 0.0299(11) -0.0001(9) -0.0024(8) -0.0003(9)
    C4 0.0260(10) 0.0379(11) 0.0371(12) -0.0031(8) 0.0017(8) 0.0006(9)
    C5 0.0308(10) 0.0342(10) 0.0307(11) -0.0018(8) 0.0056(8) 0.0041(8)
    C6 0.0255(9) 0.0279(9) 0.0256(10) 0.0014(7) 0.0010(7) 0.0016(8)
    C7 0.0279(10) 0.0325(10) 0.0228(10) 0.0007(8) 0.0013(7) 0.0037(8)
    C8 0.0256(9) 0.0308(9) 0.0220(9) 0.0009(7) 0.0015(7) 0.0037(7)
    C9 0.0286(10) 0.0327(10) 0.0220(9) 0.0005(8) 0.0003(7) 0.0037(8)
    C10 0.0260(10) 0.0292(9) 0.0253(10) 0.0010(7) 0.0016(7) 0.0047(8)
    C11 0.0297(10) 0.0418(11) 0.0261(10) -0.0044(8) -0.0028(8) 0.0071(9)
    C12 0.0326(11) 0.0418(11) 0.0235(10) -0.0020(9) -0.0010(8) 0.0091(8)
    C13 0.0261(10) 0.0349(10) 0.0284(10) 0.0005(8) 0.0056(8) 0.0067(8)
    C14 0.0241(9) 0.0344(10) 0.0290(11) 0.0010(8) 0.0006(8) 0.0045(8)
    C15 0.0272(10) 0.0291(9) 0.0232(9) 0.0019(7) -0.0012(7) 0.0041(7)
    C16 0.0317(10) 0.0331(10) 0.0254(10) 0.0003(8) 0.0036(8) 0.0095(8)
    C17 0.0358(11) 0.0342(10) 0.0273(11) -0.0006(8) 0.0052(8) 0.0063(8)
    C18 0.0335(11) 0.0378(11) 0.0296(11) -0.0002(8) 0.0083(8) 0.0033(9)
_geom_special_details
;
 All esds (except the esd in the dihedral angle between two l.s. planes)
 are estimated using the full covariance matrix.  The cell esds are taken
 into account individually in the estimation of esds in distances, angles
 and torsion angles; correlations between esds in cell parameters are only
 used when they are defined by crystal symmetry.  An approximate (isotropic)
 treatment of cell esds is used for estimating esds involving l.s. planes.
;
loop_
    _geom_bond_atom_site_label_1
    _geom_bond_atom_site_label_2
    _geom_bond_site_symmetry_2
    _geom_bond_distance
    _geom_bond_publ_flag
    Cl1 C13 . 1.741(2) ?
    Cl2 C15 . 1.742(2) ?
    S1 C8 . 1.7407(19) ?
    S1 C1 . 1.7411(19) ?
    O1 C7 . 1.226(2) ?
    N1 C7 . 1.375(3) ?
    N1 C6 . 1.421(2) ?
    N1 C16 . 1.469(2) ?
    N2 C18 . 1.144(3) ?
    C1 C6 . 1.397(3) ?
    C1 C2 . 1.397(3) ?
    C2 C3 . 1.380(3) ?
    C2 H2 . 0.9500 ?
    C3 C4 . 1.384(3) ?
    C3 H3 . 0.9500 ?
    C4 C5 . 1.378(3) ?
    C4 H4 . 0.9500 ?
    C5 C6 . 1.395(3) ?
    C5 H5 . 0.9500 ?
    C7 C8 . 1.501(3) ?
    C8 C9 . 1.353(3) ?
    C9 C10 . 1.452(3) ?
    C9 H9 . 0.9500 ?
    C10 C11 . 1.407(3) ?
    C10 C15 . 1.415(3) ?
    C11 C12 . 1.380(3) ?
    C11 H11 . 0.9500 ?
    C12 C13 . 1.383(3) ?
    C12 H12 . 0.9500 ?
    C13 C14 . 1.381(3) ?
    C14 C15 . 1.384(3) ?
    C14 H14 . 0.9500 ?
    C16 C17 . 1.538(3) ?
    C16 H16A . 0.9900 ?
    C16 H16B . 0.9900 ?
    C17 C18 . 1.462(3) ?
    C17 H17A . 0.9900 ?
    C17 H17B . 0.9900 ?
loop_
    _geom_contact_atom_site_label_1
    _geom_contact_atom_site_label_2
    _geom_contact_distance
    _geom_contact_site_symmetry_1
    _geom_contact_site_symmetry_2
    _geom_contact_publ_flag
    Cl2 C18 3.649(2) . 2_766 yes
    Cl2 C7 3.520(2) . 1_655 yes
    Cl2 O1 3.0269(15) . 2_766 yes
    Cl1 H2 3.00 . 2_765 yes
    Cl1 H4 2.94 . 1_765 yes
    Cl2 H17A 3.06 . 1_655 yes
    Cl2 H9 2.51 . . yes
    Cl2 H16B 2.96 . 1_665 yes
    S1 N1 3.1168(17) . . yes
    S1 C3 3.598(2) . 1_655 yes
    S1 C4 3.510(2) . 1_655 yes
    S1 C11 3.162(2) . . yes
    S1 C14 3.578(2) . 1_455 yes
    S1 H11 2.47 . . yes
    O1 C17 3.210(2) . . yes
    O1 Cl2 3.0269(15) . 2_766 yes
    O1 C17 3.336(3) . 2_666 yes
    O1 H17A 2.79 . . yes
    O1 H9 2.24 . . yes
    O1 H16A 2.29 . . yes
    O1 H17A 2.45 . 2_666 yes
    N2 C5 3.282(3) . 2_556 yes
    N2 H5 2.43 . 2_556 yes
    N2 H16A 2.81 . 2_656 yes
    C2 C11 3.569(3) . 1_455 yes
    C4 C12 3.577(3) . 1_445 yes
    C4 C8 3.490(3) . 1_455 yes
    C5 C14 3.557(3) . 1_445 yes
    C5 C17 3.352(3) . . yes
    C8 C4 3.490(3) . 1_655 yes
    C9 C18 3.497(3) . 2_666 yes
    C11 C2 3.569(3) . 1_655 yes
    C12 C4 3.577(3) . 1_665 yes
    C14 C5 3.557(3) . 1_665 yes
    C17 C5 3.352(3) . . yes
    C18 C9 3.497(3) . 2_666 yes
    C5 H16B 2.53 . . yes
    C5 H17B 2.86 . . yes
    C8 H11 2.94 . . yes
    C16 H5 2.48 . . yes
    C17 H5 2.79 . . yes
    C18 H9 2.98 . 2_666 yes
    H2 H12 2.49 . 2_665 yes
    H5 H16B 2.03 . . yes
    H5 H17B 2.26 . . yes
loop_
    _geom_angle_atom_site_label_1
    _geom_angle_atom_site_label_2
    _geom_angle_atom_site_label_3
    _geom_angle_site_symmetry_1
    _geom_angle_site_symmetry_3
    _geom_angle
    _geom_angle_publ_flag
    C8 S1 C1 . . 103.69(9) ?
    C7 N1 C6 . . 126.27(16) ?
    C7 N1 C16 . . 114.86(16) ?
    C6 N1 C16 . . 118.72(16) ?
    C6 C1 C2 . . 120.06(18) ?
    C6 C1 S1 . . 123.84(15) ?
    C2 C1 S1 . . 116.06(15) ?
    C3 C2 C1 . . 120.8(2) ?
    C3 C2 H2 . . 119.6 ?
    C1 C2 H2 . . 119.6 ?
    C2 C3 C4 . . 119.0(2) ?
    C2 C3 H3 . . 120.5 ?
    C4 C3 H3 . . 120.5 ?
    C5 C4 C3 . . 120.8(2) ?
    C5 C4 H4 . . 119.6 ?
    C3 C4 H4 . . 119.6 ?
    C4 C5 C6 . . 121.0(2) ?
    C4 C5 H5 . . 119.5 ?
    C6 C5 H5 . . 119.5 ?
    C5 C6 C1 . . 118.32(18) ?
    C5 C6 N1 . . 120.22(18) ?
    C1 C6 N1 . . 121.46(17) ?
    O1 C7 N1 . . 119.47(18) ?
    O1 C7 C8 . . 119.89(18) ?
    N1 C7 C8 . . 120.59(17) ?
    C9 C8 C7 . . 114.77(17) ?
    C9 C8 S1 . . 123.67(15) ?
    C7 C8 S1 . . 121.12(14) ?
    C8 C9 C10 . . 132.12(19) ?
    C8 C9 H9 . . 113.9 ?
    C10 C9 H9 . . 113.9 ?
    C11 C10 C15 . . 115.36(18) ?
    C11 C10 C9 . . 125.21(18) ?
    C15 C10 C9 . . 119.43(18) ?
    C12 C11 C10 . . 122.73(19) ?
    C12 C11 H11 . . 118.6 ?
    C10 C11 H11 . . 118.6 ?
    C11 C12 C13 . . 119.12(19) ?
    C11 C12 H12 . . 120.4 ?
    C13 C12 H12 . . 120.4 ?
    C14 C13 C12 . . 121.32(18) ?
    C14 C13 Cl1 . . 119.49(15) ?
    C12 C13 Cl1 . . 119.19(16) ?
    C13 C14 C15 . . 118.53(18) ?
    C13 C14 H14 . . 120.7 ?
    C15 C14 H14 . . 120.7 ?
    C14 C15 C10 . . 122.93(18) ?
    C14 C15 Cl2 . . 116.72(15) ?
    C10 C15 Cl2 . . 120.34(15) ?
    N1 C16 C17 . . 112.76(16) ?
    N1 C16 H16A . . 109.0 ?
    C17 C16 H16A . . 109.0 ?
    N1 C16 H16B . . 109.0 ?
    C17 C16 H16B . . 109.0 ?
    H16A C16 H16B . . 107.8 ?
    C18 C17 C16 . . 108.89(17) ?
    C18 C17 H17A . . 109.9 ?
    C16 C17 H17A . . 109.9 ?
    C18 C17 H17B . . 109.9 ?
    C16 C17 H17B . . 109.9 ?
    H17A C17 H17B . . 108.3 ?
    N2 C18 C17 . . 176.4(2) ?
loop_
    _geom_torsion_atom_site_label_1
    _geom_torsion_atom_site_label_2
    _geom_torsion_atom_site_label_3
    _geom_torsion_atom_site_label_4
    _geom_torsion_site_symmetry_1
    _geom_torsion_site_symmetry_2
    _geom_torsion_site_symmetry_3
    _geom_torsion_site_symmetry_4
    _geom_torsion
    _geom_torsion_publ_flag
    C8 S1 C1 C6 . . . . -13.00(19) ?
    C8 S1 C1 C2 . . . . 168.95(15) ?
    C6 C1 C2 C3 . . . . -0.4(3) ?
    S1 C1 C2 C3 . . . . 177.68(17) ?
    C1 C2 C3 C4 . . . . 1.0(3) ?
    C2 C3 C4 C5 . . . . -0.4(3) ?
    C3 C4 C5 C6 . . . . -0.7(3) ?
    C4 C5 C6 C1 . . . . 1.3(3) ?
    C4 C5 C6 N1 . . . . -178.01(19) ?
    C2 C1 C6 C5 . . . . -0.7(3) ?
    S1 C1 C6 C5 . . . . -178.69(15) ?
    C2 C1 C6 N1 . . . . 178.59(18) ?
    S1 C1 C6 N1 . . . . 0.6(3) ?
    C7 N1 C6 C5 . . . . -165.80(19) ?
    C16 N1 C6 C5 . . . . 9.4(3) ?
    C7 N1 C6 C1 . . . . 14.9(3) ?
    C16 N1 C6 C1 . . . . -169.86(18) ?
    C6 N1 C7 O1 . . . . 169.33(18) ?
    C16 N1 C7 O1 . . . . -6.1(3) ?
    C6 N1 C7 C8 . . . . -13.1(3) ?
    C16 N1 C7 C8 . . . . 171.47(17) ?
    O1 C7 C8 C9 . . . . 1.4(3) ?
    N1 C7 C8 C9 . . . . -176.09(18) ?
    O1 C7 C8 S1 . . . . 174.09(16) ?
    N1 C7 C8 S1 . . . . -3.4(3) ?
    C1 S1 C8 C9 . . . . -173.92(17) ?
    C1 S1 C8 C7 . . . . 14.09(18) ?
    C7 C8 C9 C10 . . . . 173.6(2) ?
    S1 C8 C9 C10 . . . . 1.1(3) ?
    C8 C9 C10 C11 . . . . 9.6(4) ?
    C8 C9 C10 C15 . . . . -169.6(2) ?
    C15 C10 C11 C12 . . . . 1.6(3) ?
    C9 C10 C11 C12 . . . . -177.6(2) ?
    C10 C11 C12 C13 . . . . -0.9(3) ?
    C11 C12 C13 C14 . . . . -0.3(3) ?
    C11 C12 C13 Cl1 . . . . 179.24(17) ?
    C12 C13 C14 C15 . . . . 0.6(3) ?
    Cl1 C13 C14 C15 . . . . -178.93(15) ?
    C13 C14 C15 C10 . . . . 0.2(3) ?
    C13 C14 C15 Cl2 . . . . 179.63(15) ?
    C11 C10 C15 C14 . . . . -1.3(3) ?
    C9 C10 C15 C14 . . . . 177.97(18) ?
    C11 C10 C15 Cl2 . . . . 179.34(15) ?
    C9 C10 C15 Cl2 . . . . -1.4(3) ?
    C7 N1 C16 C17 . . . . 88.6(2) ?
    C6 N1 C16 C17 . . . . -87.2(2) ?
    N1 C16 C17 C18 . . . . -175.75(17) ?
loop_
    _geom_hbond_atom_site_label_D
    _geom_hbond_atom_site_label_H
    _geom_hbond_atom_site_label_A
    _geom_hbond_site_symmetry_A
    _geom_hbond_distance_DH
    _geom_hbond_distance_HA
    _geom_hbond_distance_DA
    _geom_hbond_angle_DHA
    _geom_hbond_publ_flag
    C5 H5 N2 2_556 0.95 2.43 3.282(3) 149 yes
    C17 H17A O1 2_666 0.99 2.45 3.337(3) 149 yes
_shelx_space_group_comment
;
The symmetry employed for this shelxl refinement is uniquely defined
by the following loop, which should always be used as a source of
symmetry information in preference to the above space-group names.
They are only intended as comments.
;
_shelx_estimated_absorpt_T_min     0.440
_shelx_estimated_absorpt_T_max     0.646
_shelx_hkl_file
;
  -1   0   0  379.26   16.40
   1   0   0  354.26   16.40
   2   0   0   98.59    4.50
   4   0   0  318.97   14.60
   5   0   0    2.70    1.00
   5   0   0    4.90    1.30
  -6   0   0   29.60    2.00
   6   0   0   29.10    2.80
  -7   0   0   61.69    3.20
  -8   0   0   32.30    1.70
  -8   1   0    3.30    0.80
   7  -1   0  177.08    8.30
  -7   1   0  172.98    8.30
   6  -1   0  389.66   18.10
   6  -1   0  396.46   18.10
   5  -1   0  130.99    6.60
   5  -1   0  130.89    6.50
   2  -1   0 1428.76   58.19
  -2   1   0 1170.68   58.09
   1  -1   0  104.99    4.60
  -1   1   0   98.29    4.60
   0  -1   0  333.17   15.40
   0   1   0  354.26   15.50
   1   1   0  393.86   17.70
   2   1   0  224.08   10.50
   2   1   0  242.78   10.60
   3   1   0    3.80    0.80
   3   1   0    3.60    0.50
   4   1   0    2.20    0.60
  -5  -1   0  315.47   14.80
   5   1   0  325.67   14.90
  -6  -1   0  213.58    9.30
   6   1   0  179.18    9.40
  -7  -1   0   18.70    1.40
  -8   2   0   25.60    1.50
   7  -2   0   60.29    3.80
   7  -2   0   68.79    3.50
  -7   2   0   67.09    3.50
   6  -2   0    2.30    1.10
   6  -2   0    3.10    1.00
   5  -2   0   36.50    2.50
  -5   2   0   28.30    2.80
   4  -2   0   89.29    4.40
   4  -2   0   82.49    4.50
   4  -2   0   83.89    4.50
   3  -2   0   76.09    3.60
  -3   2   0   78.29    3.60
  -2   2   0    5.80    0.50
   0  -2   0 3013.30  132.89
   0   2   0 2909.41  132.79
   1   2   0  557.54   25.30
   2   2   0  848.92   40.90
   2   2   0  906.81   40.90
   2   2   0  977.70   40.90
   3   2   0  165.58    7.80
   3   2   0  165.38    7.80
   3   2   0  166.48    7.70
  -4  -2   0   32.40    2.10
   4   2   0   36.10    2.10
  -5  -2   0    0.80    0.70
   5   2   0    2.00    0.80
  -6  -2   0   66.69    3.30
   6   2   0   57.79    3.50
  -7  -2   0   11.10    1.00
   7  -3   0   41.90    2.70
   7  -3   0   42.30    2.50
   6  -3   0   91.59    4.80
   6  -3   0   93.09    4.80
   5  -3   0    6.60    1.60
   5  -3   0   10.60    1.60
   5  -3   0    8.40    1.50
   4  -3   0   -1.10    1.00
   4  -3   0    1.50    0.90
   4  -3   0    3.50    1.30
   4  -3   0    0.90    1.00
  -3   3   0  377.46   17.20
   2  -3   0   38.30    2.10
  -2   3   0   38.00    2.10
   1  -3   0  234.38   11.00
  -1   3   0  245.58   11.00
   0  -3   0  125.09    6.20
   0   3   0  138.39    6.20
   1   3   0   53.39    2.80
   2   3   0  484.15   23.20
   2   3   0  520.45   23.30
   2   3   0  534.75   23.40
  -3  -3   0   69.59    3.60
   3   3   0   65.49    3.90
   3   3   0   72.09    3.60
  -4  -3   0    0.90    0.70
   4   3   0    2.60    1.00
  -5  -3   0    0.30    0.60
   5   3   0    0.60    0.70
   6   3   0  168.68    8.20
  -7  -3   0   34.20    1.90
   7  -4   0    1.60    0.70
   7  -4   0    0.50    0.70
   6  -4   0    4.10    1.30
   6  -4   0    5.20    1.40
   6  -4   0    6.70    1.30
  -6   4   0    2.90    1.20
   5  -4   0   83.79    4.40
   5  -4   0   79.99    4.40
   5  -4   0   83.69    4.40
   4  -4   0   97.79    4.90
   4  -4   0  101.39    5.00
   4  -4   0   97.59    5.00
   4  -4   0   89.69    5.00
   3  -4   0    8.40    1.80
   3  -4   0   10.30    1.70
   3  -4   0   10.30    1.70
   3  -4   0    9.10    2.10
  -2   4   0    3.10    1.30
  -1   4   0  868.21   39.20
   0   4   0  937.71   42.30
   1   4   0  702.83   33.00
   1   4   0  762.42   33.20
  -2  -4   0   76.19    4.10
   2   4   0   83.39    4.50
   2   4   0   83.49    4.10
  -3  -4   0   27.90    1.80
   3   4   0   27.10    1.80
  -4  -4   0   29.00    1.90
   4   4   0   30.00    2.10
  -5  -4   0   22.70    1.60
   5   4   0   20.90    1.80
  -6  -4   0   57.79    3.10
   6   4   0   62.79    3.50
  -7  -4   0   34.30    1.80
   7  -5   0    0.50    0.60
   7  -5   0    0.80    0.60
   6  -5   0   19.00    1.60
   6  -5   0   19.00    1.60
   6  -5   0   15.70    1.50
  -6   5   0   19.50    2.10
   5  -5   0  124.89    6.20
   5  -5   0  118.19    6.10
   5  -5   0  125.59    6.10
   4  -5   0    2.20    1.00
   4  -5   0    4.20    1.40
   4  -5   0    1.30    1.10
   4  -5   0    2.60    1.00
   3  -5   0   11.30    1.70
   3  -5   0   12.20    1.60
   3  -5   0   12.00    1.70
   3  -5   0   12.70    2.40
   2  -5   0   45.30    2.80
   2  -5   0   46.80    2.70
   2  -5   0   43.80    2.70
   1  -5   0   73.89    5.20
   1  -5   0   77.49    3.90
   1  -5   0   73.79    3.90
   0  -5   0   15.60    1.70
   0  -5   0   17.40    1.60
  -1  -5   0  806.92   37.50
  -1  -5   0  810.72   37.50
   1   5   0  878.31   37.50
  -2  -5   0   96.19    4.90
  -2  -5   0   93.19    4.80
   2   5   0  101.19    4.90
  -3  -5   0    9.40    1.20
   3   5   0   11.00    1.40
  -4  -5   0  278.37   12.30
   4   5   0  249.88   12.40
  -5  -5   0  211.38    9.70
   5   5   0  204.28    9.90
  -6  -5   0  144.89    6.80
   6   5   0  147.99    7.00
   6  -6   0   17.20    1.50
   6  -6   0   20.70    1.50
   6  -6   0   21.40    1.60
  -6   6   0   21.20    2.00
   5  -6   0   15.10    1.50
   5  -6   0   12.20    1.40
   4  -6   0    5.70    1.40
   4  -6   0    4.10    1.30
   4  -6   0    4.80    1.00
   4  -6   0    6.50    1.40
   3  -6   0  237.88   11.50
   3  -6   0  236.78   11.50
   3  -6   0  260.37   11.80
   2  -6   0    1.80    0.90
   2  -6   0    1.00    0.80
   1  -6   0  349.17   16.30
   1  -6   0  355.56   16.30
   1  -6   0  358.86   16.30
   0  -6   0  179.48    8.50
   0  -6   0  180.08    8.60
  -1  -6   0  121.29    6.10
   1   6   0  129.79    6.20
  -2  -6   0    2.50    0.70
  -2  -6   0    4.10    1.40
   2   6   0    1.30    0.80
  -3  -6   0  120.29    5.90
  -3  -6   0  120.39    5.80
   3   6   0  116.39    6.00
  -4  -6   0    6.90    1.00
   4   6   0    6.20    1.20
  -5  -6   0   10.80    1.00
   5   6   0   11.70    1.30
   5  -7   0   40.70    2.30
   5  -7   0   38.00    2.30
   4  -7   0   18.40    1.70
   4  -7   0   18.50    1.60
   3  -7   0    2.10    0.80
   3  -7   0    7.50    1.40
   3  -7   0    4.30    1.30
   2  -7   0   33.20    2.20
   2  -7   0   33.90    2.30
   2  -7   0   34.50    2.20
   1  -7   0    0.20    0.70
   1  -7   0    0.00    0.90
   1  -7   0   -1.70    1.10
   0  -7   0  253.17   11.60
   0  -7   0  241.68   11.50
  -1  -7   0   94.09    4.60
  -1  -7   0   86.59    4.50
  -2  -7   0   11.10    1.40
  -2  -7   0    8.90    1.10
   2   7   0    9.60    1.60
  -3  -7   0  198.28    9.10
  -3  -7   0  192.68    9.10
   3   7   0  193.18    9.30
  -4  -7   0   56.89    2.90
   4   7   0   54.49    3.10
   5  -8   0   14.80    1.10
   5  -8   0   15.10    1.20
   4  -8   0   21.70    1.50
   4  -8   0   22.60    1.50
   4  -8   0   22.40    1.60
   3  -8   0   17.20    1.40
   3  -8   0   16.40    1.60
   3  -8   0   17.00    1.40
   2  -8   0   41.10    2.60
   1  -8   0   30.80    2.00
   1  -8   0   32.40    2.10
   0  -8   0    0.00    0.60
   0  -8   0    0.20    0.70
  -1  -8   0    8.50    1.00
  -1  -8   0    8.20    1.20
  -2  -8   0   38.80    2.20
  -2  -8   0   40.80    2.30
  -3  -8   0   20.60    1.30
   3  -9   0    4.40    0.80
   3  -9   0    4.10    0.80
   2  -9   0    0.40    0.50
   2  -9   0   -0.20    0.60
   1  -9   0   22.50    1.50
   1  -9   0   25.00    1.60
   0  -9   0   18.90    1.30
   0  -9   0   20.50    1.40
  -1  -9   0   11.70    1.10
  -1  -9   0    9.10    1.00
  -2  -9   0    2.90    0.60
  -2  -9   1  129.29    6.00
  -1  -9   1    7.10    1.30
  -1  -9   1    9.10    0.90
   0  -9   1    9.20    1.00
   0  -9   1    9.80    1.10
   1  -9   1    1.50    0.80
   1  -9   1    0.30    0.50
   2  -9   1    2.00    0.60
   2  -9   1    2.40    0.80
   3  -9   1    0.80    0.60
   3  -9   1    0.60    0.60
   3  -9   1    0.40    0.40
  -4  -8   1   13.80    1.00
  -3  -8   1   14.80    1.10
  -2  -8   1  157.38    7.50
  -2  -8   1  160.38    7.50
  -1  -8   1  126.99    6.30
  -1  -8   1  128.69    6.20
   0  -8   1  150.38    7.40
   0  -8   1  162.08    7.50
   1  -8   1    1.20    1.00
   1  -8   1   -0.60    0.70
   1  -8   1    0.50    0.70
   2  -8   1   31.40    2.10
   2  -8   1   30.90    2.20
   2  -8   1   34.50    2.10
   3  -8   1   31.10    2.10
   3  -8   1   31.50    2.00
   3  -8   1   33.00    2.00
   4  -8   1    9.60    1.20
   4  -8   1   12.50    1.10
   5  -8   1    0.70    0.50
   5  -8   1    0.90    0.70
  -5  -7   1    3.10    0.80
   4   7  -1    0.00    0.80
  -4  -7   1    0.30    0.50
   3   7  -1  287.07   13.60
  -3  -7   1  296.97   13.50
   2   7  -1   81.09    4.60
  -2  -7   1   89.39    4.40
  -2  -7   1   88.69    4.40
  -1  -7   1   19.50    1.80
  -1  -7   1   20.10    1.70
   0  -7   1    4.50    1.20
   1  -7   1   14.00    1.60
   1  -7   1   13.90    1.50
   1  -7   1   11.90    1.70
   2  -7   1    1.30    0.80
   2  -7   1    0.00    0.90
   2  -7   1    0.20    0.80
   3  -7   1   85.29    4.30
   3  -7   1   82.39    4.30
   3  -7   1   80.69    4.30
   4  -7   1   45.60    2.80
   4  -7   1   46.70    2.80
   5  -7   1    1.20    0.70
   5  -7   1   -0.10    1.10
   5  -7   1    3.00    0.90
   6  -7   1    0.10    0.50
   5   6  -1   35.10    2.20
  -5  -6   1   34.50    2.00
   4   6  -1   12.90    1.40
  -4  -6   1   10.70    1.20
   3   6  -1   76.59    4.10
  -3  -6   1   68.79    4.20
  -3  -6   1   83.09    4.00
   2   6  -1  214.68    9.60
  -2  -6   1  191.18    9.50
  -2  -6   1  195.98    9.40
   1   6  -1  252.47   11.40
  -1  -6   1  237.08   11.30
  -1  -6   1  237.48   11.40
   0  -6   1   16.50    1.70
   0  -6   1   16.50    1.60
   0  -6   1   20.20    2.20
   1  -6   1   28.90    2.00
   1  -6   1   25.10    1.90
   1  -6   1   24.90    2.10
   2  -6   1    3.80    1.40
   2  -6   1    1.80    0.90
   3  -6   1   20.90    1.80
   3  -6   1   16.70    1.70
   3  -6   1   14.50    2.70
   3  -6   1   18.10    1.80
   4  -6   1   10.60    1.40
   4  -6   1    9.70    1.50
   4  -6   1    9.30    2.10
   4  -6   1    9.10    1.50
   5  -6   1   28.40    2.10
   5  -6   1   26.60    2.00
   5  -6   1   25.90    2.00
  -6   6  -1    0.20    0.80
   6  -6   1   -0.30    0.60
   6  -6   1    0.70    0.80
   6  -6   1    0.10    0.70
   6   5  -1    2.20    0.80
  -6  -5   1    2.20    0.50
   5   5  -1    0.80    0.80
  -5  -5   1    1.40    0.60
   4   5  -1   15.70    1.60
  -4  -5   1   19.10    1.50
   3   5  -1  492.85   22.60
  -3  -5   1  495.45   22.50
   2   5  -1   44.10    2.50
  -2  -5   1   40.20    2.40
  -2  -5   1   37.70    2.80
   1   5  -1  176.78    8.60
  -1  -5   1  184.98    8.40
  -1  -5   1  171.68    8.40
   0  -5   1   28.40    2.10
   0  -5   1   25.30    2.00
   1  -5   1   50.29    2.80
   1  -5   1   42.30    2.80
   1  -5   1   47.00    2.80
   2  -5   1   32.50    2.20
   2  -5   1   30.00    2.20
   2  -5   1   27.00    2.10
   3  -5   1    1.10    1.00
   3  -5   1    0.80    0.80
   3  -5   1    1.50    1.30
   3  -5   1    0.80    0.90
   4  -5   1   83.09    4.50
   4  -5   1   79.39    4.40
   4  -5   1   83.59    4.40
   4  -5   1   86.79    4.40
   5  -5   1   63.39    3.50
   5  -5   1   63.69    3.50
   5  -5   1   56.49    3.40
  -6   5  -1   17.20    1.80
   6  -5   1   14.50    1.50
   6  -5   1   14.80    1.50
   6  -5   1   15.10    1.50
   7  -5   1    0.30    0.60
   7  -5   1    1.50    0.60
  -7  -4   1   31.60    1.70
   6   4  -1   15.80    1.60
  -6  -4   1   18.10    1.30
   5   4  -1   16.20    1.60
  -5  -4   1   18.30    1.40
   4   4  -1   28.20    1.90
  -4  -4   1   27.20    1.90
   3   4  -1  163.58    7.50
  -3  -4   1  148.79    7.40
   2   4  -1    0.40    0.60
   2   4  -1    0.60    0.90
   1   4  -1   16.20    1.50
   1   4  -1   13.80    1.20
   0   4  -1  127.49    6.20
  -1   4  -1   70.49    3.70
  -2   4  -1  326.37   15.10
  -3   4  -1   27.90    2.50
   3  -4   1   26.00    2.20
   3  -4   1   29.40    2.20
   3  -4   1   29.10    2.40
   3  -4   1   26.30    2.20
   4  -4   1    1.00    0.90
   4  -4   1    2.30    0.90
   4  -4   1    1.80    1.00
   4  -4   1    2.20    0.90
   5  -4   1   21.40    2.10
   5  -4   1   21.80    1.90
   5  -4   1   20.50    2.00
   6  -4   1    7.70    1.90
   6  -4   1   10.50    1.50
   7  -4   1   49.80    2.80
  -7  -3   1   62.99    3.10
   6   3  -1   23.40    1.90
  -6  -3   1   27.10    2.00
  -5  -3   1  161.98    7.70
   4   3  -1  101.29    5.10
  -4  -3   1   99.79    5.00
   3   3  -1  195.08    8.70
  -3  -3   1  172.48    8.60
   2   3  -1 1493.85   64.19
   2   3  -1 1367.46   64.09
   1   3  -1    1.10    0.40
  -1  -3   1    2.30    0.60
   0   3  -1  144.69    6.50
   0  -3   1  130.49    6.40
  -1   3  -1   89.69    4.30
   1  -3   1   86.59    4.20
  -2   3  -1  396.46   18.20
   2  -3   1  406.16   18.20
  -3   3  -1  381.36   17.60
   3  -3   1  390.26   17.60
   4  -3   1  518.05   22.70
   4  -3   1  487.65   22.60
   4  -3   1  484.65   22.60
   5  -3   1  121.29    6.10
   5  -3   1  117.89    6.10
   5  -3   1  122.99    6.10
  -6   3  -1   89.59    5.10
   6  -3   1  102.79    5.10
   6  -3   1   99.39    5.00
   7  -3   1   -0.60    0.80
   7  -3   1   -0.80    1.20
  -7  -2   1   25.00    1.60
   6   2  -1   14.90    1.70
  -6  -2   1   17.80    1.40
   5   2  -1  105.89    5.40
  -5  -2   1  106.89    5.30
   4   2  -1   23.00    1.60
  -4  -2   1   21.00    1.80
   3   2  -1  312.27   14.00
   3   2  -1  299.67   13.90
   2   2  -1  619.34   28.60
   2   2  -1  651.73   28.60
   1   2  -1 2268.37  100.19
  -1  -2   1 2194.18  100.09
   0   2  -1  227.38   10.40
   0  -2   1  226.98   10.30
  -1   2  -1 3519.45  160.18
   1  -2   1 3625.24  160.18
  -2   2  -1   49.70    2.50
   2  -2   1   55.49    2.60
  -3   2  -1  696.13   31.70
   3  -2   1  717.73   31.70
   4  -2   1  150.08    7.60
   4  -2   1  153.48    7.50
   4  -2   1  163.98    7.50
  -5   2  -1   20.00    2.30
   5  -2   1   23.00    1.90
   5  -2   1   20.60    2.50
   5  -2   1   23.20    2.40
   6  -2   1   67.79    3.70
   6  -2   1   61.69    3.80
  -7   2  -1    0.40    0.70
   7  -2   1    0.60    0.90
  -8   2  -1   65.49    3.20
  -7  -1   1  179.28    8.40
   6   1  -1  114.29    6.40
  -6  -1   1  142.39    6.40
   5   1  -1   81.59    5.10
   5   1  -1   82.59    4.30
   4   1  -1  557.44   25.30
   3   1  -1 2487.55  111.19
   2   1  -1   50.69    2.40
   2   1  -1   51.99    2.40
   1   1  -1   44.90    2.10
  -1  -1   1   44.80    2.10
   0   1  -1  448.66   20.60
   0  -1   1  465.45   20.60
  -1   1  -1 1344.07   63.09
   1  -1   1 1467.95   63.09
  -2   1  -1  597.94   28.60
   2  -1   1  679.43   28.60
  -3   1  -1  676.33   30.90
   3  -1   1  702.83   30.90
   4  -1   1  122.19    6.30
   4  -1   1  126.19    6.10
  -5   1  -1   66.49    3.90
   5  -1   1   61.19    4.00
   5  -1   1   69.89    3.80
   6  -1   1   43.10    2.90
  -7   1  -1    0.40    0.60
   7  -1   1    1.30    1.10
  -8   1  -1    3.40    0.70
  -8   0   1   63.59    3.10
   7   0  -1    6.50    1.50
  -7   0   1    5.00    1.00
   6   0  -1    1.50    1.30
   6   0  -1    2.50    1.10
  -6   0   1    4.00    1.20
   5   0  -1    2.90    1.10
   5   0  -1    4.20    1.50
   5   0  -1    3.60    1.30
   4   0  -1  109.69    5.30
   0   0   1    0.00    0.10
  -1   0  -1  586.84   27.70
   1   0   1  649.64   27.70
  -2   0  -1 3325.17  151.58
   2   0   1 3452.15  151.58
   3   0   1   84.49    3.90
   4   0   1   61.09    3.20
   5   0   1   16.40    1.80
   5   0   1   12.90    2.30
  -6   0  -1   85.59    4.30
   6   0   1   81.79    4.70
  -7   0  -1   25.40    1.70
  -8   0  -1    7.50    0.70
  -8   1   1  149.09    6.90
   7  -1  -1    6.90    1.50
  -7   1   1    4.30    1.10
   6  -1  -1   21.50    2.10
   6  -1  -1   19.80    2.20
   5  -1  -1  423.56   19.30
   5  -1  -1  416.26   19.30
   4  -1  -1 1020.80   46.40
   4  -1  -1 1033.80   46.20
  -2   1   1  527.45   23.60
  -1   1   1  263.27   11.80
   0   1   1   35.60    1.70
   2   1   1   25.70    1.30
   2   1   1   23.40    1.30
   3   1   1    2.80    0.60
   3   1   1    2.60    0.80
   3   1   1    4.30    0.70
  -4  -1  -1   44.00    2.60
   4   1   1   46.30    2.50
  -5  -1  -1   14.20    1.40
   5   1   1   15.10    1.60
  -6  -1  -1   61.59    3.10
   6   1   1   51.99    3.40
  -7  -1  -1    2.90    0.80
   8  -2  -1    6.10    1.60
  -8   2   1    6.40    0.80
   7  -2  -1   11.90    1.50
   7  -2  -1   10.00    1.80
  -7   2   1   10.50    1.20
   6  -2  -1    5.50    1.60
   6  -2  -1    3.70    1.00
   5  -2  -1   -0.70    1.00
   5  -2  -1   -0.30    1.20
   4  -2  -1  206.58    9.90
   4  -2  -1  204.98    9.90
   4  -2  -1  218.98    9.90
  -3   2   1   49.50    2.40
  -2   2   1   79.59    3.70
   1  -2  -1 9761.92  441.56
  -1   2   1 9999.00  441.76
   0   2   1  871.61   39.10
   1   2   1 1109.59   49.80
   2   2   1  128.49    5.80
   2   2   1  114.39    5.70
   3   2   1  340.67   15.20
   3   2   1  328.77   15.20
   3   2   1  326.67   15.20
  -4  -2  -1    0.60    1.20
  -4  -2  -1    2.40    0.70
   4   2   1    1.50    0.60
  -5  -2  -1  150.08    7.40
   5   2   1  160.18    7.60
  -6  -2  -1   41.10    2.30
   6   2   1   36.60    2.60
  -7  -2  -1   44.80    2.40
   7  -3  -1   24.20    2.00
   7  -3  -1   24.60    1.80
   6  -3  -1   16.20    1.80
   6  -3  -1   16.20    1.70
   5  -3  -1  130.49    6.50
   5  -3  -1  130.39    6.50
   5  -3  -1  131.49    6.50
   4  -3  -1   19.40    2.40
   4  -3  -1   23.30    2.00
   4  -3  -1   23.30    1.90
   4  -3  -1   19.80    2.00
  -3   3   1  850.41   38.20
  -2   3   1  293.37   13.40
  -1   3   1  424.56   19.30
   0   3   1  217.58   10.10
   1   3   1   88.39    4.30
   2   3   1  249.28   11.80
   2   3   1  251.87   11.60
  -3  -3  -1  282.87   13.30
   3   3   1  283.87   13.50
   3   3   1  299.57   13.40
  -4  -3  -1  424.26   21.10
  -4  -3  -1  472.35   21.10
   4   3   1  493.65   21.40
  -5  -3  -1  260.57   11.80
   5   3   1  246.48   12.00
  -6  -3  -1   12.10    1.10
   6   3   1   11.30    1.50
  -7  -3  -1   37.60    2.00
   7  -4  -1    7.50    1.40
   6  -4  -1    1.30    0.80
   6  -4  -1    1.10    0.80
   6  -4  -1    1.10    0.80
   5  -4  -1    2.90    1.00
   5  -4  -1    3.00    0.90
   5  -4  -1    4.50    1.30
   4  -4  -1   14.90    1.70
   4  -4  -1   11.90    1.70
   4  -4  -1   10.80    2.00
   4  -4  -1   17.10    1.90
   3  -4  -1   94.39    5.00
   3  -4  -1   97.49    5.10
   3  -4  -1   97.49    4.90
   3  -4  -1   98.99    5.00
  -2   4   1 6263.27  280.07
  -1   4   1   19.90    1.60
   0   4   1   37.50    2.40
   1   4   1  204.28    9.80
  -2  -4  -1  394.96   17.90
   2   4   1  443.66   18.10
   2   4   1  340.17   18.90
  -3  -4  -1   44.60    2.90
  -3  -4  -1   51.59    2.70
   3   4   1   49.90    2.80
  -4  -4  -1   25.70    1.70
  -4  -4  -1   25.30    2.20
   4   4   1   22.70    2.00
  -5  -4  -1  174.18    8.00
   5   4   1  150.58    7.90
  -6  -4  -1   50.79    2.70
   6   4   1   52.89    3.00
   7  -5  -1   35.00    2.30
   6  -5  -1    0.20    0.60
   6  -5  -1    1.20    0.80
   6  -5  -1   -0.50    0.60
   5  -5  -1   34.30    2.30
   5  -5  -1   30.80    2.20
   5  -5  -1   31.20    2.20
   4  -5  -1  434.06   20.00
   4  -5  -1  429.66   20.00
   4  -5  -1  435.26   20.00
   4  -5  -1  447.36   20.10
   3  -5  -1  125.99    6.20
   3  -5  -1  126.49    6.20
   3  -5  -1  131.29    6.20
   3  -5  -1  119.69    6.40
   2  -5  -1  100.69    5.20
   2  -5  -1  107.59    5.20
   2  -5  -1  100.19    5.10
   1  -5  -1  200.48    9.40
   1  -5  -1  200.38    9.40
   0  -5  -1   30.70    2.00
   0  -5  -1   28.80    2.00
   0   5   1   29.20    2.10
  -1  -5  -1   41.40    2.40
  -1  -5  -1   38.30    2.50
   1   5   1   43.80    2.50
  -2  -5  -1  172.08    8.50
  -2  -5  -1  178.68    8.40
   2   5   1  184.58    8.50
  -3  -5  -1  392.76   18.00
  -3  -5  -1  393.96   18.10
   3   5   1  395.56   18.20
  -4  -5  -1  228.58   10.80
  -4  -5  -1  237.18   10.80
   4   5   1  225.88   11.00
   5   5   1    1.80    0.70
  -6  -5  -1   29.50    1.70
   6   5   1   32.10    2.10
   6  -6  -1    6.00    1.20
   6  -6  -1    4.70    1.20
   5  -6  -1    1.60    1.00
   4  -6  -1  105.59    5.50
   4  -6  -1  109.49    5.40
   4  -6  -1  105.29    5.40
   4  -6  -1  107.09    5.40
   3  -6  -1  730.53   33.10
   3  -6  -1  714.63   33.10
   3  -6  -1  746.43   33.20
   2  -6  -1  346.97   16.20
   2  -6  -1  369.36   16.30
   2  -6  -1  340.57   16.20
   1  -6  -1   46.00    3.10
   1  -6  -1   45.10    2.70
   1  -6  -1   47.70    2.70
   0  -6  -1   30.40    2.10
   0  -6  -1   32.20    2.00
  -1  -6  -1   98.29    5.00
  -1  -6  -1  101.99    5.00
   1   6   1  100.69    5.10
  -2  -6  -1   46.30    2.70
  -2  -6  -1   48.10    2.70
   2   6   1   49.70    2.90
  -3  -6  -1    8.70    1.40
  -3  -6  -1    6.50    1.00
   3   6   1    5.80    1.20
  -4  -6  -1   71.09    3.60
   4   6   1   66.99    3.70
  -5  -6  -1    0.00    0.40
   5   6   1    0.60    0.70
   6  -7  -1    4.90    0.80
   5  -7  -1   58.99    3.20
   5  -7  -1   62.99    3.20
   4  -7  -1   13.60    2.40
   4  -7  -1   16.40    1.60
   4  -7  -1   16.20    1.50
   3  -7  -1   16.30    1.60
   3  -7  -1   11.90    1.60
   3  -7  -1   13.40    1.50
   2  -7  -1   58.19    3.30
   2  -7  -1   57.69    3.30
   2  -7  -1   59.89    3.30
   1  -7  -1    3.10    1.10
   1  -7  -1    1.90    0.80
   0  -7  -1   28.00    2.00
   0  -7  -1   25.70    1.80
  -1  -7  -1   12.30    1.20
  -1  -7  -1   11.50    1.40
  -2  -7  -1   40.90    2.30
  -2  -7  -1   37.40    2.20
   2   7   1   36.00    2.50
  -3  -7  -1    7.70    1.30
  -3  -7  -1    8.10    1.00
   3   7   1    7.20    1.40
  -4  -7  -1   15.90    1.20
   4   7   1   18.80    1.60
   5  -8  -1    9.60    0.90
   5  -8  -1   10.10    1.00
   4  -8  -1    2.30    0.90
   4  -8  -1    4.30    1.00
   4  -8  -1    3.90    1.00
   3  -8  -1   96.29    4.90
   3  -8  -1   96.29    4.80
   3  -8  -1  101.09    4.80
   2  -8  -1   55.99    3.40
   2  -8  -1   60.99    3.20
   2  -8  -1   60.99    3.20
   1  -8  -1   20.90    1.60
   1  -8  -1   18.90    1.50
   0  -8  -1    0.10    0.60
  -1  -8  -1    9.60    1.10
  -1  -8  -1   11.00    1.20
  -2  -8  -1   60.09    3.00
  -2  -8  -1   57.99    3.00
  -3  -8  -1   12.50    1.00
   3  -9  -1    9.50    0.90
   3  -9  -1   10.40    0.90
   2  -9  -1    0.80    0.50
   2  -9  -1    0.00    0.50
   1  -9  -1   41.50    2.20
   1  -9  -1   40.40    2.20
   0  -9  -1    1.50    0.50
   0  -9  -1    0.60    0.50
  -1  -9  -1    0.50    0.40
  -1  -9  -1    0.20    0.60
  -2  -9   2    5.30    0.90
  -1  -9   2   37.30    2.00
   0  -9   2    8.20    1.10
   0  -9   2    8.10    1.10
   1  -9   2   45.00    2.40
   1  -9   2   43.60    2.40
   2  -9   2   20.80    2.20
   2  -9   2   21.40    1.40
   2  -9   2   18.40    1.40
   3  -9   2    2.40    0.90
   3  -9   2    4.90    1.10
   3  -9   2    3.80    0.80
  -4  -8   2   20.70    1.70
  -3  -8   2    9.00    1.00
  -2  -8   2    9.20    1.10
  -2  -8   2    7.70    2.10
  -1  -8   2    0.80    0.80
  -1  -8   2    1.60    0.80
   0  -8   2  139.59    6.70
   0  -8   2  139.99    6.70
   1  -8   2   61.19    3.40
   1  -8   2   64.29    3.40
   2  -8   2    0.10    0.70
   2  -8   2    0.00    0.80
   2  -8   2    0.20    0.70
   3  -8   2    6.10    1.10
   3  -8   2    7.20    1.20
   3  -8   2    7.00    1.20
   4  -8   2    1.50    0.60
   4  -8   2    0.80    0.60
   5  -8   2    2.60    0.80
   5  -8   2    3.10    0.80
  -5  -7   2  123.99    5.70
   4   7  -2    7.70    1.30
  -4  -7   2    7.20    1.00
   3   7  -2   68.79    3.80
  -3  -7   2   68.39    3.80
   2   7  -2  128.89    6.70
  -2  -7   2  132.99    6.50
  -2  -7   2  142.89    6.50
  -1  -7   2   38.20    2.30
  -1  -7   2   38.30    2.40
   0  -7   2   17.40    2.00
   0  -7   2   19.60    1.80
   0  -7   2   20.40    1.60
   1  -7   2   46.20    2.90
   1  -7   2   43.40    2.60
   1  -7   2   45.70    2.80
   2  -7   2    8.30    1.40
   2  -7   2    9.40    1.40
   2  -7   2    8.90    1.40
   3  -7   2   12.60    1.50
   3  -7   2   11.90    1.50
   3  -7   2   12.00    1.50
   4  -7   2    1.50    0.70
   4  -7   2    2.40    1.60
   4  -7   2    1.30    1.00
   5  -7   2   35.00    2.30
   5  -7   2   32.30    2.00
   5  -7   2   29.90    2.00
  -6   7  -2   -0.70    0.70
   6  -7   2    1.30    0.50
   5   6  -2   35.90    2.30
  -5  -6   2   37.10    2.10
   4   6  -2    7.00    1.30
  -4  -6   2    8.70    1.10
   3   6  -2  249.88   12.10
  -3  -6   2  262.77   11.90
   2   6  -2    2.90    0.90
  -2  -6   2    4.40    1.20
  -2  -6   2    2.60    1.10
   1   6  -2    8.60    1.70
  -1  -6   2   10.90    1.40
  -1  -6   2   11.40    1.60
   0  -6   2   84.29    4.30
   0  -6   2   79.29    4.20
   0  -6   2   81.99    4.30
   1  -6   2   29.50    2.00
   1  -6   2   29.40    2.10
   1  -6   2   26.10    2.10
   2  -6   2   16.60    1.60
   2  -6   2   15.50    1.70
   2  -6   2   20.00    2.10
   3  -6   2    0.30    1.50
   3  -6   2    1.90    1.00
   3  -6   2    1.50    0.90
   3  -6   2    0.60    0.80
   4  -6   2    0.20    0.90
   4  -6   2    0.40    0.80
   4  -6   2    0.80    1.10
   4  -6   2    0.30    0.80
   5  -6   2    7.10    1.40
   5  -6   2    5.60    1.50
   5  -6   2    4.60    1.70
  -6   6  -2    0.00    0.70
   6  -6   2   -0.90    0.60
   6  -6   2   -0.20    0.70
   6   5  -2   34.50    2.10
  -6  -5   2   31.60    1.80
   5   5  -2   17.80    1.70
  -5  -5   2   18.90    1.40
   4   5  -2  439.16   21.50
  -4  -5   2  495.15   21.30
   3   5  -2    8.60    1.20
  -3  -5   2    8.20    1.30
  -2  -5   2   32.50    2.00
  -2  -5   2   26.50    2.50
   1   5  -2    6.10    1.30
  -1  -5   2    4.10    1.20
  -1  -5   2    4.70    1.40
   0  -5   2   23.20    1.90
   0  -5   2   21.80    2.00
   1  -5   2    4.50    1.50
   1  -5   2    3.30    1.00
   1  -5   2    4.20    1.00
   2  -5   2  247.48   11.60
   2  -5   2  250.67   11.60
   2  -5   2  246.68   11.60
   3  -5   2  146.99    7.10
   3  -5   2  153.18    7.20
   3  -5   2  146.49    7.20
   3  -5   2  143.19    7.20
   4  -5   2    7.30    1.40
   4  -5   2    5.50    1.10
   4  -5   2    7.10    1.50
   4  -5   2   10.40    1.80
   5  -5   2   16.20    1.70
   5  -5   2   18.50    1.80
   5  -5   2   20.10    1.90
  -6   5  -2   37.00    2.40
   6  -5   2   35.60    2.30
   6  -5   2   36.50    2.30
   6  -5   2   33.70    2.20
   7  -5   2  163.68    7.60
  -7  -4   2    2.20    0.70
   6   4  -2   53.19    3.10
  -6  -4   2   57.89    2.90
   5   4  -2    6.00    1.20
  -5  -4   2    7.70    1.10
   4   4  -2  531.85   24.00
  -4  -4   2  517.75   23.80
   3   4  -2  288.57   12.90
  -3  -4   2  266.77   12.80
   2   4  -2  376.66   17.40
   1   4  -2    3.00    0.90
   1   4  -2    2.80    1.10
   0   4  -2  476.55   21.80
  -1   4  -2  195.48    9.30
  -2   4  -2  144.59    7.10
  -3   4  -2    5.60    2.10
   3  -4   2    3.40    1.00
   3  -4   2    4.70    1.60
   3  -4   2    3.10    1.20
   4  -4   2   32.50    2.30
   4  -4   2   29.70    2.30
   4  -4   2   33.80    2.30
   4  -4   2   31.90    2.40
   5  -4   2   17.50    1.90
   5  -4   2   20.50    2.10
   5  -4   2   19.90    1.80
  -6   4  -2   55.09    3.70
   6  -4   2   63.09    3.40
   6  -4   2   63.19    3.60
   7  -4   2   40.20    2.30
   7  -4   2   38.70    3.10
  -7  -3   2    1.60    0.60
   6   3  -2   25.30    2.00
  -6  -3   2   32.40    2.50
   5   3  -2  490.65   23.60
  -5  -3   2  493.65   22.40
   4   3  -2  487.15   22.20
  -4  -3   2  482.75   22.10
   2   3  -2    6.20    0.90
   2   3  -2    6.30    0.90
   1   3  -2   23.80    1.40
  -1  -3   2   23.20    1.40
   0   3  -2    4.00    0.60
   0  -3   2    3.20    0.60
  -1   3  -2  716.53   32.00
   1  -3   2  704.33   32.00
   2  -3   2  231.88   10.70
  -3   3  -2    1.20    0.70
   3  -3   2    1.80    0.90
   4  -3   2  180.78    8.30
   4  -3   2  167.48    8.40
   4  -3   2  173.08    8.30
   5  -3   2  103.69    5.20
   5  -3   2  102.29    5.20
   5  -3   2   98.59    5.30
  -6   3  -2  272.37   12.50
   6  -3   2  267.77   12.60
   6  -3   2  262.57   12.50
   7  -3   2  164.38    7.80
  -7  -2   2   57.69    3.00
   6   2  -2    6.00    1.40
  -6  -2   2    7.60    1.20
   5   2  -2  106.09    5.50
  -5  -2   2  110.19    5.40
   4   2  -2  739.53   32.90
  -4  -2   2  714.23   32.80
   3   2  -2  742.03   34.90
   3   2  -2  827.82   35.10
   3   2  -2  766.22   34.90
   2   2  -2  460.35   21.20
   2   2  -2  478.25   21.10
   1   2  -2  776.22   35.10
  -1  -2   2  787.72   35.10
   0   2  -2  254.27   11.50
   0  -2   2  250.97   11.50
  -1   2  -2  493.55   22.70
   1  -2   2  514.05   22.70
  -2   2  -2    4.10    0.50
   2  -2   2    4.20    0.50
  -3   2  -2  139.39    6.70
   3  -2   2  148.29    6.80
   4  -2   2    0.50    1.20
   4  -2   2    1.40    0.90
   4  -2   2    0.40    1.00
  -5   2  -2    2.40    1.10
   5  -2   2    3.10    1.10
   5  -2   2    1.70    1.20
  -6   2  -2  252.77   11.80
   6  -2   2  231.98   11.80
   6  -2   2  268.27   11.80
  -7   2  -2    1.90    0.60
   7  -2   2    2.80    1.00
  -7  -1   2   88.49    4.40
   6   1  -2   77.99    4.40
   6   1  -2   78.49    6.40
  -6  -1   2   92.49    4.30
   5   1  -2  967.30   41.50
   5   1  -2  890.11   41.40
   5   1  -2  847.02   41.40
  -5  -1   2  970.50   41.50
   4   1  -2   18.60    1.50
   3   1  -2  191.18    8.90
   2   1  -2  373.96   16.80
   1   1  -2   71.89    3.40
  -1  -1   2   75.99    3.40
   0   1  -2  311.27   13.80
   0  -1   2  304.07   13.80
  -1   1  -2  238.58   11.00
   1  -1   2  248.68   11.00
  -2   1  -2  296.07   14.00
   2  -1   2  324.97   14.00
  -3   1  -2   60.19    3.20
   3  -1   2   71.09    3.20
   4  -1   2  207.18   10.40
   4  -1   2  237.08   10.40
   5  -1   2    7.60    1.90
  -6   1  -2  141.79    7.20
   6  -1   2  148.69    7.10
  -7   1  -2   29.20    1.90
   7  -1   2   32.60    2.40
  -8   0   2    8.40    1.00
   7   0  -2   13.50    1.90
  -7   0   2   11.20    1.20
   6   0  -2    8.50    1.90
  -6   0   2    8.20    1.40
   5   0  -2  279.07   12.90
   5   0  -2  273.87   12.90
   5   0  -2  278.87   12.90
   4   0  -2   60.99    3.20
   3   0  -2  415.36   18.80
   1   0  -2    9.20    0.50
  -1   0   2    8.30    0.40
   0   0  -2 1059.09   50.09
   0   0   2 1171.58   50.19
  -1   0  -2  258.87   12.10
   1   0   2  277.37   12.10
  -2   0  -2  271.97   12.80
   2   0   2  295.07   12.80
   3   0   2  116.39    5.80
   3   0   2  128.39    5.70
   4   0   2   89.29    4.40
  -5   0  -2  182.18    9.00
   5   0   2  198.28    9.20
   5   0   2  182.28    9.00
  -6   0  -2    3.90    1.30
   6   0   2    4.60    1.40
  -7   0  -2  153.08    7.20
  -8   1   2   -0.40    0.60
   7  -1  -2    1.70    1.00
   7  -1  -2    4.30    1.50
  -7   1   2    0.90    0.70
   6  -1  -2  156.88    7.80
   6  -1  -2  165.48    7.80
   5  -1  -2   52.89    3.10
   5  -1  -2   46.90    3.10
   4  -1  -2  751.32   38.50
   4  -1  -2  939.41   38.80
   4  -1  -2  872.11   38.60
  -2   1   2  656.03   29.50
  -2   1   2  662.93   29.50
  -1   1   2   29.70    1.50
  -1   1   2   30.10    1.50
   0   1   2  868.11   39.20
   1   1   2 2113.39   94.89
   2   1   2  475.85   21.80
   3   1   2  122.09    5.90
   3   1   2  127.49    5.90
  -4  -1  -2  151.28    7.10
  -4  -1  -2  146.09    7.30
   4   1   2  152.18    7.20
  -5  -1  -2  101.69    5.50
  -5  -1  -2  112.49    5.30
   5   1   2  106.39    5.40
  -6  -1  -2   38.30    2.20
   6   1   2   33.80    2.80
  -7  -1  -2   14.50    1.10
   8  -2  -2    8.80    1.40
  -8   2   2   10.60    1.00
   7  -2  -2    5.20    1.50
  -7   2   2    3.90    1.10
   6  -2  -2   13.00    1.60
   6  -2  -2    8.90    2.50
   5  -2  -2   47.60    3.50
   5  -2  -2   50.59    3.20
   5  -2  -2   53.19    3.10
   4  -2  -2    7.70    1.50
   4  -2  -2    6.70    1.50
   4  -2  -2    7.10    1.70
  -3   2   2  170.48    7.70
  -3   2   2  169.08    7.70
  -2   2   2   55.29    2.70
  -1   2   2 5416.46  242.78
   0   2   2   37.50    1.90
   1   2   2 2089.79   91.59
   1   2   2 2007.00   91.99
   2   2   2  134.79    6.10
   2   2   2  120.79    6.00
   3   2   2   50.39    2.80
   3   2   2   50.39    3.00
  -4  -2  -2    8.20    1.70
  -4  -2  -2    8.20    1.20
   4   2   2    6.70    1.00
  -5  -2  -2    1.50    0.80
  -5  -2  -2   -0.80    1.00
   5   2   2    0.00    0.70
  -6  -2  -2  265.17   11.50
   6   2   2  231.38   11.70
  -7  -2  -2  255.97   11.70
   7  -3  -2    8.60    1.50
   7  -3  -2   10.70    1.50
   6  -3  -2  122.19    6.10
   6  -3  -2  121.79    6.30
   5  -3  -2  652.63   29.80
   5  -3  -2  671.93   29.80
   5  -3  -2  640.24   29.80
   4  -3  -2    1.00    1.00
   4  -3  -2    1.90    0.90
   4  -3  -2    2.20    1.00
  -3   3   2  398.76   18.10
  -2   3   2  350.56   16.00
  -1   3   2    3.90    0.70
   0   3   2  732.63   33.00
  -1  -3  -2 1023.50   48.20
   1   3   2 1060.09   48.30
   1   3   2 1136.79   48.40
   2   3   2    7.30    1.30
  -3  -3  -2   56.39    3.40
  -3  -3  -2   63.19    3.20
   3   3   2   67.19    3.30
   3   3   2   57.19    4.00
  -4  -3  -2  461.15   20.20
  -4  -3  -2  410.36   20.10
   4   3   2  450.15   20.20
  -5  -3  -2   76.29    4.10
  -5  -3  -2   70.89    4.00
   5   3   2   71.69    4.00
  -6  -3  -2   14.60    1.20
   6   3   2   14.80    1.60
  -7  -3  -2    1.10    0.40
   7  -4  -2   -0.10    0.70
   7  -4  -2    0.30    0.60
   6  -4  -2   41.40    2.60
   6  -4  -2   45.20    2.70
   6  -4  -2   41.10    2.60
   5  -4  -2  194.48    9.20
   5  -4  -2  189.28    9.20
   5  -4  -2  188.18    9.10
   4  -4  -2   83.29    4.30
   4  -4  -2   78.79    4.20
   4  -4  -2   79.89    4.20
   4  -4  -2   75.49    4.40
   3  -4  -2   30.60    2.10
   3  -4  -2   30.70    2.20
   3  -4  -2   25.10    2.40
   3  -4  -2   26.40    2.70
  -2   4   2  316.87   14.70
  -1   4   2 1128.79   50.89
   0   4   2  689.53   31.30
   1   4   2    1.70    0.80
  -2  -4  -2   27.80    2.00
  -2  -4  -2   24.50    1.70
  -3  -4  -2    6.70    1.10
  -3  -4  -2    5.90    1.40
   3   4   2    9.20    1.20
  -4  -4  -2   17.90    1.50
  -4  -4  -2   16.30    1.70
   4   4   2   17.40    1.60
  -5  -4  -2   69.79    3.50
   5   4   2   65.79    3.70
  -6  -4  -2   42.10    2.20
   6   4   2   42.20    2.60
   7  -5  -2   57.69    3.10
   6  -5  -2  142.19    6.70
   6  -5  -2  132.29    6.70
   6  -5  -2  140.99    6.70
   5  -5  -2   15.80    1.60
   5  -5  -2   19.70    1.80
   5  -5  -2   16.20    1.60
   4  -5  -2  131.79    6.60
   4  -5  -2  135.79    6.60
   4  -5  -2  130.99    6.70
   4  -5  -2  136.39    6.60
   3  -5  -2  130.69    6.40
   3  -5  -2  130.89    6.40
   3  -5  -2  131.69    6.30
   3  -5  -2  121.99    6.50
   2  -5  -2   41.20    2.50
   2  -5  -2   37.30    2.50
   2  -5  -2   41.50    2.70
   1  -5  -2    8.40    1.40
   1  -5  -2    9.50    1.40
   0  -5  -2  133.69    6.60
   0  -5  -2  137.79    6.50
  -1  -5  -2   17.00    1.40
  -1  -5  -2   15.30    1.60
  -2  -5  -2    6.90    1.10
  -2  -5  -2    5.00    1.30
   2   5   2    6.40    1.10
  -3  -5  -2   22.30    1.90
  -3  -5  -2   23.80    1.70
   3   5   2   22.50    1.80
  -4  -5  -2    8.00    1.50
  -4  -5  -2    9.70    1.10
   4   5   2    8.60    1.20
  -5  -5  -2    4.60    0.80
   5   5   2    4.00    1.20
  -6  -5  -2   13.20    0.90
   6  -6  -2   81.99    4.10
   6  -6  -2   82.39    4.10
   6  -6  -2   81.69    4.10
   5  -6  -2   12.30    1.30
   5  -6  -2   13.80    1.80
   5  -6  -2   10.20    1.30
   4  -6  -2    0.90    0.80
   4  -6  -2    0.50    0.80
   4  -6  -2    0.60    1.00
   4  -6  -2    1.90    1.20
   3  -6  -2  289.27   13.50
   3  -6  -2  281.87   13.50
   3  -6  -2  298.97   13.50
   2  -6  -2  570.54   25.20
   2  -6  -2  548.05   25.20
   2  -6  -2  543.05   25.20
   1  -6  -2   60.89    3.40
   1  -6  -2   64.89    3.40
   0  -6  -2    8.40    1.20
   0  -6  -2    8.30    1.20
  -1  -6  -2  107.39    5.40
  -1  -6  -2  105.19    5.40
   1   6   2  113.39    5.50
  -2  -6  -2    1.80    0.70
  -2  -6  -2    2.70    0.80
   2   6   2    1.80    0.80
  -3  -6  -2   15.80    1.50
  -3  -6  -2   14.40    1.30
   3   6   2   12.80    1.50
  -4  -6  -2    5.80    0.90
  -4  -6  -2    5.10    1.40
   4   6   2    7.00    1.10
  -5  -6  -2    5.90    0.70
   5   6   2    4.50    1.10
   6  -7  -2   -0.10    0.40
   5  -7  -2   57.69    3.10
   5  -7  -2   60.79    3.10
   4  -7  -2   30.10    2.10
   4  -7  -2   33.20    2.10
   4  -7  -2   31.10    2.10
   3  -7  -2   27.30    1.90
   3  -7  -2   26.40    1.90
   3  -7  -2   26.80    2.10
   2  -7  -2   18.20    2.10
   2  -7  -2   22.50    1.90
   2  -7  -2   20.80    1.70
   1  -7  -2    0.00    0.70
   1  -7  -2    0.20    0.70
   0  -7  -2    2.40    0.70
   0  -7  -2    3.70    1.10
  -1  -7  -2   23.60    1.70
  -1  -7  -2   23.50    1.70
  -2  -7  -2   76.29    3.80
  -2  -7  -2   74.59    3.80
   2   7   2   69.99    4.00
  -3  -7  -2   55.79    2.90
  -3  -7  -2   54.19    2.90
   3   7   2   54.49    3.10
  -4  -7  -2    0.30    0.40
   4   7   2   -0.50    0.80
   5  -8  -2   10.20    0.90
   5  -8  -2    6.30    1.00
   4  -8  -2  224.98   10.30
   4  -8  -2  223.38   10.30
   3  -8  -2    6.10    1.00
   3  -8  -2    5.90    1.40
   3  -8  -2    4.10    1.00
   2  -8  -2   16.80    1.40
   2  -8  -2   16.90    1.40
   1  -8  -2    0.70    0.70
   1  -8  -2   -0.20    0.70
   0  -8  -2  108.39    5.50
   0  -8  -2  112.79    5.40
  -1  -8  -2    5.70    1.10
  -1  -8  -2    5.10    1.00
  -2  -8  -2   11.40    1.10
  -2  -8  -2   10.00    1.00
  -3  -8  -2   33.10    1.80
  -3  -8  -2   32.00    2.10
   3  -9  -2   10.00    0.90
   3  -9  -2    9.20    0.90
   2  -9  -2    0.70    0.70
   2  -9  -2    0.70    0.60
   1  -9  -2    3.10    0.70
   1  -9  -2    3.30    0.70
   0  -9  -2   20.90    1.40
   0  -9  -2   23.10    1.40
  -1  -9  -2   39.10    2.10
  -1  -9  -2   42.20    2.10
  -2  -9   3    0.80    0.70
  -1  -9   3    2.00    0.70
   0  -9   3   20.80    1.50
   0  -9   3   21.60    1.60
   1  -9   3   29.80    1.80
   1  -9   3   25.30    2.00
   1  -9   3   27.40    1.70
   2  -9   3    4.90    1.00
   2  -9   3    6.40    1.20
   2  -9   3    4.40    0.90
   3  -9   3   61.39    3.20
   3  -9   3   64.99    3.40
  -3  -8   3   35.60    2.00
  -2  -8   3    1.50    0.70
  -1  -8   3   28.40    1.90
  -1  -8   3   30.40    2.10
   0  -8   3    3.70    1.10
   0  -8   3    4.80    1.60
   1  -8   3   32.70    2.20
   1  -8   3   32.40    2.20
   1  -8   3   33.40    2.10
   2  -8   3    2.00    0.80
   2  -8   3    1.00    0.80
   3  -8   3    4.70    1.20
   3  -8   3    4.80    1.20
   3  -8   3    6.90    1.10
   4  -8   3    5.80    1.10
   4  -8   3    5.80    1.00
   5  -8   3    9.20    0.90
   5  -8   3    8.30    0.90
   4   7  -3   71.49    3.80
  -4  -7   3   70.29    3.50
   3   7  -3    0.90    0.90
  -3  -7   3    1.00    0.70
   2   7  -3    0.00    1.20
  -2  -7   3    0.10    0.70
  -1  -7   3   -0.20    1.00
  -1  -7   3    3.20    1.00
  -1  -7   3    0.70    0.80
   0  -7   3  154.08    7.40
   0  -7   3  152.38    7.30
   0  -7   3  149.59    7.30
   1  -7   3   11.90    1.50
   1  -7   3   10.10    1.40
   1  -7   3    9.30    1.40
   2  -7   3   29.90    2.10
   2  -7   3   30.50    2.10
   2  -7   3   29.40    2.20
   3  -7   3   -0.50    0.80
   3  -7   3    0.10    0.70
   3  -7   3   -0.40    0.80
   4  -7   3   49.40    3.10
   4  -7   3   43.70    2.90
   5  -7   3   26.10    1.80
   5  -7   3   26.80    2.00
   5  -7   3   29.90    1.80
  -6   7  -3    2.00    0.60
   6  -7   3    3.10    0.90
   5   6  -3    1.70    0.70
  -5  -6   3    1.70    0.60
   4   6  -3   12.10    1.50
  -4  -6   3   13.00    1.40
   3   6  -3    1.10    0.80
  -3  -6   3    0.20    0.80
   2   6  -3   56.19    3.30
  -2  -6   3   57.49    3.20
   1   6  -3  423.16   19.10
  -1  -6   3  433.26   19.00
  -1  -6   3  415.26   19.00
  -1  -6   3  391.36   19.00
   0  -6   3    0.30    0.90
   1  -6   3   12.40    1.50
   1  -6   3   10.10    1.70
   1  -6   3   11.40    1.60
   2  -6   3  165.78    8.10
   2  -6   3  165.18    8.00
   2  -6   3  171.98    8.20
   3  -6   3   16.00    1.60
   3  -6   3   16.20    1.80
   3  -6   3   18.70    1.80
   3  -6   3   16.80    2.30
   4  -6   3   15.80    1.70
   4  -6   3   16.60    2.00
   4  -6   3   16.80    1.70
   4  -6   3   17.70    1.80
   5  -6   3    6.00    1.30
   5  -6   3    8.20    1.50
   5  -6   3    6.90    1.40
  -6   6  -3   24.30    1.70
   6  -6   3   23.20    1.70
   6  -6   3   25.70    1.70
   6   5  -3   89.19    4.50
  -6  -5   3   85.59    4.50
   5   5  -3    3.80    1.30
  -5  -5   3    6.40    1.10
  -4  -5   3    4.10    1.20
   3   5  -3  119.69    5.90
  -3  -5   3  115.79    5.80
   2   5  -3   12.00    1.30
  -2  -5   3    9.20    2.10
  -2  -5   3   13.00    1.60
   1   5  -3  135.29    6.60
  -1  -5   3  150.88    7.60
  -1  -5   3  128.79    6.60
  -1  -5   3  134.79    6.60
   0  -5   3   82.29    4.30
   0  -5   3   81.19    4.20
   1  -5   3   45.30    2.90
   1  -5   3   50.19    2.90
   1  -5   3   48.50    2.70
   2  -5   3   29.90    2.10
   2  -5   3   31.60    2.20
   2  -5   3   28.10    3.00
   2  -5   3   30.70    2.30
   3  -5   3  152.68    7.50
   3  -5   3  154.28    7.50
   3  -5   3  159.48    7.60
   3  -5   3  156.88    7.60
   4  -5   3  362.96   17.00
   4  -5   3  373.66   17.00
   4  -5   3  372.26   17.10
   5  -5   3   63.29    3.60
   5  -5   3   62.99    3.60
   5  -5   3   64.79    3.60
  -6   5  -3   12.90    1.40
   6  -5   3    9.80    1.90
   6  -5   3   12.60    1.50
   7  -5   3   11.60    1.70
   6   4  -3   38.70    2.50
  -6  -4   3   43.30    2.30
   5   4  -3   13.30    1.50
  -5  -4   3   16.60    1.40
   4   4  -3   28.00    2.00
  -4  -4   3   27.80    1.90
   3   4  -3  312.57   14.20
  -3  -4   3  295.67   14.00
   2   4  -3 1291.97   59.39
   2   4  -3 1347.57   59.39
   1   4  -3  525.55   24.40
   1   4  -3  551.84   24.60
   0   4  -3    3.40    1.00
  -1   4  -3  323.67   15.00
  -2   4  -3  277.17   12.90
  -3   4  -3   13.70    2.60
   3  -4   3   15.40    1.70
   3  -4   3   11.00    1.60
   3  -4   3   13.70    1.90
   3  -4   3   12.30    1.80
   4  -4   3    4.80    1.70
   4  -4   3    5.00    1.50
   4  -4   3    3.80    1.10
   5  -4   3   54.09    3.20
   5  -4   3   52.29    3.20
   5  -4   3   57.59    3.30
  -6   4  -3   -1.20    0.80
   6  -4   3    0.70    1.00
   6  -4   3   -0.10    1.00
   7  -4   3   37.70    2.40
  -7  -3   3  108.39    5.10
   6   3  -3   34.20    2.30
  -6  -3   3   33.50    2.10
  -5  -3   3   36.80    2.30
   4   3  -3  671.93   29.90
  -4  -3   3  643.64   29.70
   3   3  -3   30.00    1.90
   2   3  -3    3.90    0.80
   2   3  -3    3.10    0.80
  -2  -3   3    4.20    0.90
   1   3  -3   71.09    3.40
  -1  -3   3   64.59    3.40
   0   3  -3  230.88   10.30
   0  -3   3  214.38   10.20
  -1   3  -3    1.10    0.60
   1  -3   3    1.80    0.70
  -2   3  -3   95.39    4.70
   2  -3   3   95.09    4.70
  -3   3  -3  607.94   26.30
   3  -3   3  549.65   26.30
   4  -3   3   18.40    1.90
   4  -3   3   17.00    2.20
   4  -3   3   20.20    1.80
  -5   3  -3   18.00    2.00
   5  -3   3   22.50    2.40
   5  -3   3   23.90    2.00
   5  -3   3   23.00    1.90
  -6   3  -3   61.89    3.40
   6  -3   3   59.29    3.40
   6  -3   3   54.19    3.60
  -7   3  -3  107.79    5.30
   7  -3   3  111.59    5.40
  -7  -2   3   38.20    2.10
   6   2  -3   24.30    2.00
  -6  -2   3   27.40    1.90
   5   2  -3  193.88    9.00
   5   2  -3  172.28    8.80
  -5  -2   3  192.28    8.80
   4   2  -3  103.59    4.80
   4   2  -3   85.99    4.90
  -4  -2   3   95.69    4.80
   3   2  -3  311.77   13.80
   3   2  -3  289.37   13.60
   2   2  -3 1269.27   58.19
   2   2  -3 1325.97   58.09
  -2  -2   3 1301.87   58.09
   1   2  -3   77.99    3.60
  -1  -2   3   73.69    3.60
   0   2  -3    0.90    0.30
  -1   2  -3  363.76   17.00
   1  -2   3  388.06   17.00
  -2   2  -3  121.19    5.90
   2  -2   3  132.59    6.00
  -3   2  -3   26.30    1.60
   3  -2   3   23.60    1.70
   4  -2   3    3.50    1.00
   4  -2   3    6.50    2.30
   4  -2   3    4.50    1.60
  -5   2  -3   17.00    1.70
   5  -2   3   15.10    2.50
   5  -2   3   16.20    1.90
  -6   2  -3    6.60    1.70
   6  -2   3    2.40    1.10
  -7   2  -3    0.10    0.60
   7  -2   3    0.50    0.90
  -7  -1   3   12.80    1.30
   6   1  -3  157.68    7.50
   6   1  -3  155.68    7.40
   6   1  -3  135.19    7.40
  -6  -1   3  160.68    7.30
   5   1  -3  128.09    6.30
   5   1  -3  133.29    6.40
   5   1  -3  121.89    6.40
  -5  -1   3  123.89    6.20
   4   1  -3  160.08    7.20
   4   1  -3  138.49    7.30
   3   1  -3    2.30    0.80
   2   1  -3   67.59    3.10
  -2  -1   3   68.79    3.20
   1   1  -3   39.70    1.90
  -1  -1   3   39.00    1.90
   0   1  -3  530.35   24.30
   0  -1   3  555.24   24.50
  -1   1  -3    2.10    0.30
  -2   1  -3  225.58   11.00
   2  -1   3  256.87   11.00
  -3   1  -3  413.16   19.30
   3  -1   3  438.46   19.30
  -4   1  -3  230.78   11.10
   4  -1   3  245.48   11.20
  -5   1  -3  336.87   17.40
   5  -1   3  385.56   17.20
  -7   1  -3   18.30    1.40
   7  -1   3   20.80    2.00
   7   0  -3    2.80    1.10
  -7   0   3    1.10    0.70
   6   0  -3  141.29    7.10
   6   0  -3  149.19    7.10
  -6   0   3  145.59    7.10
   5   0  -3   78.19    4.20
   5   0  -3   76.19    4.30
   5   0  -3   77.59    4.10
   4   0  -3  109.79    5.70
   4   0  -3  115.59    5.50
   4   0  -3  115.39    6.00
   3   0  -3    4.90    0.90
   1   0  -3   12.40    0.70
  -1   0   3   12.70    0.70
   0   0  -3  444.66   20.10
   0   0   3  449.36   20.10
  -1   0  -3  182.98    8.70
   1   0   3  198.98    8.70
  -2   0  -3   61.39    3.00
   2   0   3   62.99    3.00
  -3   0  -3  114.29    5.50
   3   0   3  115.69    5.50
  -4   0  -3    4.20    1.50
   4   0   3    1.60    0.70
  -5   0  -3  153.08    7.10
   5   0   3  139.59    7.40
  -6   0  -3   77.09    3.80
  -6   0  -3   70.99    4.00
   6   0   3   64.69    4.30
  -7   0  -3    1.00    0.50
  -8   1   3    8.50    1.40
   7  -1  -3   94.29    4.70
   7  -1  -3   88.59    4.60
  -7   1   3   94.19    4.60
   6  -1  -3  211.78    9.80
   6  -1  -3  196.88    9.80
   5  -1  -3   79.39    4.40
   5  -1  -3   87.19    4.40
   4  -1  -3    0.80    0.80
   4  -1  -3    1.70    1.00
   4  -1  -3    0.30    0.90
   4  -1  -3   -0.10    1.30
   3  -1  -3  181.68    8.60
  -2   1   3  135.19    6.40
  -2   1   3  146.79    6.40
  -1   1   3 1939.61   86.89
   0  -1  -3  329.47   15.70
   0   1   3  367.26   15.70
  -1  -1  -3   13.50    0.80
   1   1   3   12.60    1.10
  -2  -1  -3 1238.18   57.79
   2   1   3 1344.67   57.89
   3   1   3 1431.66   64.19
  -4  -1  -3  603.74   25.90
  -4  -1  -3  530.85   26.00
   4   1   3  582.24   26.00
  -5  -1  -3  182.08    8.40
  -5  -1  -3  170.08    8.40
   5   1   3  174.78    8.40
  -6  -1  -3   49.80    3.20
  -6  -1  -3   58.39    3.20
  -7  -1  -3   10.30    1.00
   8  -2  -3    0.70    0.70
   7  -2  -3   25.50    1.90
   7  -2  -3   22.80    1.80
  -7   2   3   27.70    1.80
   6  -2  -3  252.67   12.00
   6  -2  -3  260.37   12.00
   5  -2  -3  137.99    7.20
   5  -2  -3  152.68    7.10
   5  -2  -3  142.49    7.10
   4  -2  -3  461.05   19.90
   4  -2  -3  425.86   19.80
   4  -2  -3  415.26   19.80
  -3   2   3  474.45   21.30
  -2   2   3   18.70    1.10
  -2   2   3   19.50    1.10
  -1   2   3    3.80    0.50
  -1   2   3    4.30    0.50
   0   2   3  579.14   26.00
   0   2   3  572.14   25.90
   1   2   3  283.37   13.00
  -2  -2  -3   38.10    2.30
   2   2   3   43.00    2.30
   2   2   3   46.90    2.50
  -3  -2  -3    9.40    1.40
   3   2   3    9.20    1.50
  -4  -2  -3  329.37   15.60
  -4  -2  -3  339.07   15.60
   4   2   3  351.16   15.80
  -5  -2  -3   38.00    2.30
  -5  -2  -3   39.20    2.50
   5   2   3   37.30    2.50
  -6  -2  -3    0.30    0.50
   6   2   3    1.00    1.10
   7  -3  -3  270.27   12.90
   7  -3  -3  288.27   13.00
   6  -3  -3    1.20    0.80
   6  -3  -3    1.60    0.80
   5  -3  -3   27.10    2.10
   5  -3  -3   20.80    2.00
   5  -3  -3   21.90    1.90
   4  -3  -3  165.88    7.80
   4  -3  -3  161.48    7.80
   4  -3  -3  158.48    7.80
   3  -3  -3  207.88    9.90
  -2   3   3  214.48   10.50
  -2   3   3  237.38   10.50
  -1   3   3  369.66   16.40
  -1   3   3  349.67   16.50
   0   3   3    1.10    0.60
   0   3   3    1.20    0.40
  -1  -3  -3  123.89    6.00
   1   3   3  124.69    6.30
   1   3   3  128.49    6.10
   2   3   3 1671.03   74.99
  -3  -3  -3  191.68    8.50
  -3  -3  -3  170.78    8.60
  -4  -3  -3   51.39    2.80
  -4  -3  -3   51.99    3.60
   4   3   3   51.09    3.00
  -5  -3  -3   48.30    2.60
  -5  -3  -3   49.50    2.80
   5   3   3   43.30    2.80
  -6  -3  -3    8.40    1.00
   6   3   3    7.20    1.50
  -7  -3  -3   -0.10    0.40
   7  -4  -3  142.19    6.50
   7  -4  -3  118.69    6.20
   6  -4  -3   13.20    1.90
   6  -4  -3   16.10    1.70
   6  -4  -3   12.50    1.50
   5  -4  -3  140.09    7.30
   5  -4  -3  139.79    7.20
   5  -4  -3  165.78    8.00
   4  -4  -3  108.29    5.90
   4  -4  -3  102.79    6.30
   4  -4  -3  122.09    5.60
   3  -4  -3   15.20    1.80
   3  -4  -3   16.20    2.20
   3  -4  -3   16.40    1.80
   2  -4  -3  765.82   36.30
  -2   4   3  844.82   36.50
  -1   4   3  603.14   27.50
   0  -4  -3   23.30    1.60
   0   4   3   24.10    2.00
  -1  -4  -3  108.59    5.20
  -1  -4  -3  105.19    5.30
  -2  -4  -3    0.70    0.70
  -2  -4  -3   -0.20    0.60
  -3  -4  -3   72.89    4.00
  -3  -4  -3   74.89    4.10
   3   4   3   84.29    4.20
  -4  -4  -3    0.30    0.80
  -4  -4  -3    0.90    0.60
   4   4   3   -0.10    0.70
  -5  -4  -3   38.60    2.40
  -5  -4  -3   31.10    2.30
   5   4   3   31.80    2.20
  -6  -4  -3   62.89    3.20
   6   4   3   64.69    3.50
   7  -5  -3    5.50    1.00
   7  -5  -3    4.10    1.00
   6  -5  -3   26.80    1.90
   6  -5  -3   27.10    1.90
   6  -5  -3   26.80    1.90
   5  -5  -3   19.30    1.70
   5  -5  -3   19.10    1.80
   5  -5  -3   18.80    1.70
   4  -5  -3   63.39    3.80
   4  -5  -3   60.99    3.80
   4  -5  -3   64.99    3.60
   4  -5  -3   65.79    3.60
   3  -5  -3    6.70    2.10
   3  -5  -3   10.80    2.70
   3  -5  -3    6.70    1.70
   2  -5  -3   49.90    2.80
   2  -5  -3   52.89    3.10
   2  -5  -3   44.50    2.90
   1  -5  -3    4.90    1.20
   1  -5  -3    4.50    1.30
   0  -5  -3   77.09    4.00
   0  -5  -3   77.79    4.00
  -1  -5  -3  150.58    7.40
  -1  -5  -3  157.38    7.30
  -2  -5  -3    9.70    1.20
   2   5   3    6.80    1.20
  -3  -5  -3   86.19    4.50
  -3  -5  -3   88.59    4.50
   3   5   3   92.29    4.70
  -4  -5  -3   59.79    3.00
  -4  -5  -3   57.59    3.10
   4   5   3   52.19    3.20
  -5  -5  -3    3.20    0.70
   5   5   3    4.30    1.10
  -6  -5  -3    1.90    0.50
   6  -6  -3    2.30    0.90
   6  -6  -3    3.50    1.00
   6  -6  -3    1.90    0.90
   5  -6  -3    0.60    0.60
   5  -6  -3   -0.80    0.70
   5  -6  -3    0.20    0.90
   4  -6  -3    1.40    0.90
   4  -6  -3   -0.40    1.30
   4  -6  -3    2.00    0.70
   4  -6  -3    5.70    1.70
   3  -6  -3  471.35   21.00
   3  -6  -3  450.65   21.00
   3  -6  -3  458.15   21.00
   2  -6  -3   16.50    2.10
   2  -6  -3   18.70    1.60
   2  -6  -3   20.10    1.70
   1  -6  -3    5.70    1.20
   1  -6  -3    6.20    1.20
   0  -6  -3  140.99    6.80
   0  -6  -3  143.59    6.90
  -1  -6  -3    3.20    0.80
  -1  -6  -3    3.30    1.10
   1   6   3    5.40    1.40
  -2  -6  -3   10.50    1.30
  -2  -6  -3   12.60    1.20
   2   6   3   10.00    1.30
  -3  -6  -3    1.00    0.70
  -3  -6  -3    1.60    0.60
   3   6   3    0.40    0.70
  -4  -6  -3  118.89    5.70
  -4  -6  -3  114.59    5.70
   4   6   3  120.09    5.90
  -5  -6  -3   87.49    4.40
   5   6   3   97.59    4.60
   5  -7  -3    5.80    1.00
   5  -7  -3    8.30    1.10
   4  -7  -3   18.60    1.60
   4  -7  -3   16.80    1.60
   4  -7  -3   18.10    1.50
   3  -7  -3    7.10    1.20
   3  -7  -3    5.30    1.20
   3  -7  -3    6.30    1.40
   2  -7  -3    8.90    1.30
   2  -7  -3   10.30    1.40
   1  -7  -3   69.69    3.70
   1  -7  -3   68.49    3.70
   0  -7  -3   17.00    1.50
   0  -7  -3   15.40    1.70
  -1  -7  -3   14.40    1.30
  -1  -7  -3   13.80    1.30
  -2  -7  -3  151.58    7.00
  -2  -7  -3  151.88    7.00
   2   7   3  138.09    7.10
  -3  -7  -3   41.10    2.30
  -3  -7  -3   41.90    2.20
   3   7   3   38.40    2.50
  -4  -7  -3   10.00    0.80
   4   7   3   13.10    1.50
   4  -8  -3   12.40    1.10
   4  -8  -3    8.60    1.50
   4  -8  -3   16.40    1.40
   3  -8  -3  209.88    9.80
   3  -8  -3  210.88    9.90
   2  -8  -3    7.20    1.00
   2  -8  -3    9.80    1.10
   1  -8  -3   13.30    1.20
   1  -8  -3   15.80    1.30
   0  -8  -3    7.70    1.00
  -1  -8  -3    6.20    0.90
  -1  -8  -3    5.70    0.80
  -2  -8  -3    2.80    0.90
  -2  -8  -3    3.50    0.80
  -3  -8  -3   33.70    2.00
  -3  -8  -3   33.90    1.80
   3  -9  -3    4.70    0.70
   2  -9  -3   13.30    1.00
   2  -9  -3   12.10    1.10
   1  -9  -3    5.90    0.80
   1  -9  -3    5.80    0.80
   0  -9  -3    4.80    0.80
   0  -9  -3    5.30    0.80
  -1  -9  -3   17.20    1.10
  -1  -9  -3   17.00    1.10
  -1  -9   4    0.70    0.90
   0  -9   4   83.99    4.30
   0  -9   4   89.99    4.20
   1  -9   4   28.40    1.90
   1  -9   4   29.00    1.80
   1  -9   4   25.90    1.80
   2  -9   4   12.30    1.10
   2  -9   4   11.10    1.20
   2  -9   4   11.40    1.20
   3  -9   4   63.09    3.30
   3  -9   4   57.99    3.00
  -3  -8   4   21.60    2.30
  -2  -8   4    3.80    1.20
  -1  -8   4    0.00    1.00
  -1  -8   4    0.30    0.90
   0  -8   4   20.90    1.80
   0  -8   4   22.50    1.80
   0  -8   4   19.20    1.80
   1  -8   4    5.50    1.20
   1  -8   4    4.20    1.30
   1  -8   4    2.90    0.90
   2  -8   4   22.50    1.80
   2  -8   4   22.00    2.20
   2  -8   4   21.00    1.70
   3  -8   4   10.40    1.30
   3  -8   4   10.80    1.20
   3  -8   4   13.60    1.40
   4  -8   4   50.09    2.70
   4  -8   4   50.79    2.70
   5  -8   4    4.00    0.80
   4   7  -4   19.30    1.70
  -4  -7   4   17.00    1.60
   3   7  -4    7.80    1.60
  -3  -7   4    8.30    1.30
   2   7  -4    0.30    1.50
  -2  -7   4    2.00    0.90
  -1  -7   4   79.69    4.30
  -1  -7   4   79.19    4.20
  -1  -7   4   83.59    4.20
   0  -7   4    8.10    1.60
   0  -7   4   10.80    1.50
   0  -7   4    8.70    1.40
   1  -7   4   84.49    4.40
   1  -7   4   87.99    4.50
   1  -7   4   85.09    4.50
   2  -7   4  511.85   24.00
   2  -7   4  547.85   24.20
   2  -7   4  523.65   24.00
   3  -7   4  154.38    7.50
   3  -7   4  155.48    7.60
   3  -7   4  156.28    7.50
   4  -7   4    5.40    1.80
   4  -7   4   -0.50    0.70
   5  -7   4   22.70    1.70
   5  -7   4   26.50    1.90
   5  -7   4   24.30    1.70
  -6   7  -4   17.00    1.30
   6  -7   4   15.20    1.30
   5   6  -4   51.69    2.90
  -5  -6   4   49.90    2.80
   4   6  -4  165.78    8.00
  -4  -6   4  164.28    7.90
   3   6  -4    9.20    1.40
   2   6  -4   59.09    3.40
  -2  -6   4   55.99    3.30
  -2  -6   4   62.09    3.30
  -1  -6   4  116.19    5.90
  -1  -6   4  120.09    5.90
  -1  -6   4  119.09    5.80
   0  -6   4  410.66   18.40
   0  -6   4  398.56   18.40
   0  -6   4  394.06   18.40
   1  -6   4   39.30    2.50
   1  -6   4   40.40    2.40
   1  -6   4   36.90    2.50
   2  -6   4    8.10    1.40
   2  -6   4    4.90    1.60
   2  -6   4    4.80    1.30
   3  -6   4   57.29    3.60
   3  -6   4   68.39    3.60
   3  -6   4   58.99    3.40
   3  -6   4   63.89    3.60
   4  -6   4    2.40    1.10
   4  -6   4    2.40    0.80
   4  -6   4    4.30    1.50
   5  -6   4    7.80    1.40
   5  -6   4   10.40    1.50
   5  -6   4    9.30    1.40
  -6   6  -4   18.10    1.40
   6  -6   4   16.50    1.50
   6  -6   4   17.50    1.40
   6   5  -4   71.09    3.80
   5   5  -4  143.69    7.20
  -5  -5   4  149.19    7.00
   4   5  -4   12.60    1.40
  -4  -5   4   15.20    1.60
   3   5  -4   48.00    2.80
  -3  -5   4   47.90    2.90
   2   5  -4   23.80    1.70
  -2  -5   4   20.90    2.00
  -2  -5   4   21.20    2.00
   1   5  -4   34.50    2.70
  -1  -5   4   32.80    2.20
  -1  -5   4   33.80    2.60
   0  -5   4  226.78   10.40
   0  -5   4  221.28   10.60
   1  -5   4  953.80   42.70
   1  -5   4  942.31   42.70
   1  -5   4  946.71   42.70
   2  -5   4  238.48   11.00
   2  -5   4  229.78   11.00
   2  -5   4  229.98   10.90
   2  -5   4  236.38   11.00
   3  -5   4   10.00    1.70
   3  -5   4    8.80    1.50
   3  -5   4   10.00    1.50
   3  -5   4   10.00    1.80
   4  -5   4   47.90    2.90
   4  -5   4   46.10    2.90
   4  -5   4   45.90    2.90
   5  -5   4   45.20    2.90
   5  -5   4   47.40    2.90
   5  -5   4   50.69    2.90
  -6   5  -4   60.99    3.30
   6  -5   4   58.19    3.30
   6  -5   4   64.89    3.50
  -7   5  -4   31.80    1.80
   7  -5   4   34.80    1.90
   6   4  -4   26.70    1.90
  -6  -4   4   26.10    1.80
   5   4  -4  145.69    7.50
  -5  -4   4  160.98    7.30
   4   4  -4   50.99    3.00
  -4  -4   4   52.29    3.00
   3   4  -4   87.49    4.30
  -3  -4   4   80.79    4.40
   2   4  -4    0.90    0.70
   2   4  -4    0.50    1.00
   1   4  -4 1340.37   59.69
   1   4  -4 1320.27   59.79
   0   4  -4  169.58    8.10
  -1   4  -4   91.39    4.70
  -2   4  -4   15.50    1.80
   2  -4   4   15.80    2.30
   2  -4   4   17.60    2.20
   3  -4   4   47.40    2.80
   3  -4   4   44.70    2.70
   3  -4   4   46.50    2.90
   3  -4   4   47.50    2.90
   4  -4   4   95.49    5.00
   4  -4   4  101.59    5.00
   4  -4   4   90.09    5.90
   5  -4   4   -1.00    0.90
   5  -4   4    1.20    1.10
   5  -4   4   -0.40    0.80
  -6   4  -4   28.30    2.10
   6  -4   4   25.70    2.20
   6  -4   4   30.20    2.00
  -7   4  -4    7.90    1.00
  -7   4  -4    7.70    1.60
   7  -4   4    7.40    1.30
   6   3  -4  246.48   11.90
  -6  -3   4  261.07   11.70
   5   3  -4   -0.10    0.70
  -5  -3   4   -0.20    0.80
   4   3  -4   12.30    1.30
   4   3  -4   12.80    1.70
  -4  -3   4   11.20    1.70
   3   3  -4   34.00    2.10
   2   3  -4  311.07   13.60
   2   3  -4  306.87   13.60
  -2  -3   4  267.87   13.50
   1   3  -4  310.47   13.40
   1   3  -4  286.07   13.30
  -1  -3   4  279.77   13.40
   0   3  -4  316.87   14.20
   0  -3   4  304.37   14.20
  -1   3  -4    2.00    0.70
  -2   3  -4   47.00    2.50
   2  -3   4   45.10    2.70
  -3   3  -4   40.90    2.60
   3  -3   4   41.20    2.60
   4  -3   4   15.10    1.70
   4  -3   4   15.70    1.70
  -5   3  -4   79.59    4.30
   5  -3   4   84.59    4.50
   5  -3   4   85.09    4.30
   5  -3   4   77.69    4.60
  -6   3  -4  203.98    9.80
   6  -3   4  209.28    9.90
  -7   3  -4   69.59    4.10
  -7   3  -4   75.89    3.90
   7  -3   4   80.09    3.90
  -7  -2   4    0.20    0.70
   6   2  -4    8.40    1.50
   6   2  -4    9.80    1.80
  -6  -2   4   10.60    1.40
   5   2  -4   24.30    1.90
   5   2  -4   26.40    2.20
  -5  -2   4   28.90    2.10
   4   2  -4   33.10    2.40
   4   2  -4   33.20    2.10
  -4  -2   4   28.60    2.40
   3   2  -4  574.84   26.00
   2   2  -4  175.68    8.20
   2   2  -4  172.68    8.30
  -2  -2   4  188.78    8.60
   1   2  -4  270.97   12.10
  -1  -2   4  259.47   12.00
   0   2  -4  509.15   22.60
   0  -2   4  488.35   22.50
  -1   2  -4  322.07   15.00
   1  -2   4  341.47   15.10
  -2   2  -4   76.39    3.80
   2  -2   4   80.89    3.90
  -3   2  -4   64.09    3.30
   3  -2   4   60.29    3.40
   4  -2   4  241.28   10.90
   4  -2   4  249.88   10.90
   4  -2   4  205.18   11.10
  -5   2  -4   10.90    1.50
   5  -2   4   13.70    1.90
  -6   2  -4   56.19    3.20
   6  -2   4   54.39    3.30
  -7   2  -4  248.38   11.80
   7  -2   4  262.67   11.80
  -7  -1   4   58.89    3.10
   6   1  -4    1.50    0.90
   6   1  -4    1.50    1.20
   6   1  -4    1.10    0.90
  -6  -1   4    0.50    0.80
   5   1  -4  297.17   13.80
   5   1  -4  285.57   14.50
   5   1  -4  290.47   14.00
  -5  -1   4  313.67   13.90
   4   1  -4   25.70    2.30
   4   1  -4   29.40    1.90
   4   1  -4   24.60    2.70
   3   1  -4  206.28    9.60
   2   1  -4   16.70    0.90
   2   1  -4   15.10    1.20
  -2  -1   4   18.10    0.90
   1   1  -4   62.39    3.00
  -1  -1   4   63.29    3.00
   0   1  -4  327.87   15.00
   0  -1   4  339.37   15.10
  -1   1  -4  859.41   39.90
   1  -1   4  917.71   39.80
  -2   1  -4 1336.97   61.99
   2  -1   4 1431.26   61.99
  -3   1  -4   21.80    1.50
   3  -1   4   22.80    1.70
  -4   1  -4   22.60    1.90
   4  -1   4   21.60    2.20
  -5   1  -4  263.07   12.30
   5  -1   4  262.87   12.40
  -6   1  -4  626.84   28.10
  -6   1  -4  601.54   28.00
   6  -1   4  624.74   28.10
  -7   1  -4   19.80    1.40
   7  -1   4   23.80    2.60
   7   0  -4    4.80    1.70
   7   0  -4    5.50    1.50
  -7   0   4    5.20    1.20
   6   0  -4   18.00    2.00
   6   0  -4   14.70    1.80
  -6   0   4   16.00    1.60
   5   0  -4  328.37   15.30
   5   0  -4  325.37   15.20
   5   0  -4  331.77   15.40
   4   0  -4  785.42   34.60
   4   0  -4  734.73   34.60
   4   0  -4  777.92   34.60
   3   0  -4  629.54   28.40
  -2   0   4    2.00    0.30
   1   0  -4  865.61   38.60
  -1   0   4  857.81   38.60
   0   0  -4 1850.51   86.59
   0   0   4 1997.80   86.49
  -1   0  -4   74.59    3.70
   1   0   4   78.69    3.70
  -2   0  -4   23.70    1.40
   2   0   4   24.20    1.40
  -3   0  -4  372.86   16.60
   3   0   4  350.36   16.50
  -4   0  -4  108.29    5.40
   4   0   4  111.29    5.30
   4   0   4  103.99    5.60
  -5   0  -4  417.86   18.20
  -5   0  -4  389.06   18.20
   5   0   4  380.56   18.20
  -6   0  -4  168.08    8.00
  -6   0  -4  168.78    8.10
  -7   0  -4  217.28   10.00
   7  -1  -4   12.20    1.40
   7  -1  -4   12.20    1.50
  -7   1   4    8.30    1.40
   6  -1  -4  601.34   27.10
   6  -1  -4  587.64   27.10
   5  -1  -4   25.10    2.20
   5  -1  -4   24.40    2.00
   4  -1  -4   19.50    2.00
   4  -1  -4   23.00    2.30
   4  -1  -4   24.20    1.80
   4  -1  -4   21.10    2.10
   3  -1  -4  190.48    8.80
  -2   1   4  293.57   13.30
  -2   1   4  298.57   13.30
  -1   1   4    0.80    0.30
   0  -1  -4  506.25   23.90
   0   1   4  557.64   24.00
  -1  -1  -4 2534.95  120.59
   1   1   4 2835.02  120.69
  -2  -1  -4   83.39    4.20
   2   1   4   87.69    4.30
   3   1   4    5.20    1.80
  -4  -1  -4    5.20    1.20
  -4  -1  -4    5.50    1.40
   4   1   4    7.60    1.20
  -5  -1  -4  958.00   43.60
  -5  -1  -4  962.90   43.70
   5   1   4  982.40   43.70
  -6  -1  -4    0.40    1.30
  -6  -1  -4    4.50    0.90
  -7  -1  -4   46.00    2.40
   7  -2  -4   20.90    1.80
   7  -2  -4   30.30    2.10
  -7   2   4   24.90    1.80
   6  -2  -4  133.69    6.50
   6  -2  -4  128.89    6.60
   5  -2  -4  274.87   12.50
   5  -2  -4  265.67   12.50
   5  -2  -4  260.67   12.50
   4  -2  -4  583.64   26.80
   4  -2  -4  574.74   26.80
   4  -2  -4  616.24   26.90
  -3   2   4    3.80    0.90
  -2   2   4  742.43   32.70
  -2   2   4  710.93   32.60
  -1   2   4  930.01   41.20
  -1   2   4  905.21   41.20
   0   2   4  105.29    5.10
  -1  -2  -4   34.20    2.00
   1   2   4   37.90    2.10
  -2  -2  -4   10.10    0.90
   2   2   4    7.20    1.50
  -3  -2  -4   65.69    3.30
  -3  -2  -4   60.19    3.40
   3   2   4   61.89    3.80
  -4  -2  -4  213.08   10.00
  -4  -2  -4  207.38   10.10
   4   2   4  221.88   10.20
  -5  -2  -4    7.50    1.10
  -5  -2  -4    8.30    1.40
   5   2   4    7.20    1.40
  -6  -2  -4   75.79    3.80
  -6  -2  -4   78.89    4.00
   6   2   4   71.59    4.20
  -7  -2  -4    7.60    0.80
   7  -3  -4   59.89    3.10
   7  -3  -4   59.49    3.20
   6  -3  -4   78.49    4.30
   6  -3  -4   83.79    4.70
   5  -3  -4    8.50    1.50
   5  -3  -4    8.50    1.70
   5  -3  -4    8.60    1.60
   4  -3  -4   41.40    2.60
   4  -3  -4   42.50    2.80
   4  -3  -4   42.30    2.70
   3  -3  -4   58.09    4.60
   3  -3  -4   73.39    3.70
   3  -3  -4   65.39    3.90
  -2   3   4  154.88    7.70
  -2   3   4  171.08    7.70
   1  -3  -4   23.80    1.80
  -1   3   4   28.10    1.90
  -1   3   4   32.20    1.80
   0  -3  -4  344.37   16.90
   0   3   4  387.06   17.00
   0   3   4  380.76   17.10
  -1  -3  -4    4.70    0.80
   1   3   4    4.20    1.00
  -2  -3  -4  117.89    5.50
  -2  -3  -4   98.79    5.40
   2   3   4  113.79    5.70
  -3  -3  -4  230.88   10.40
  -3  -3  -4  216.08   10.40
  -4  -3  -4  159.98    7.70
  -4  -3  -4  158.78    7.70
   4   3   4  165.68    7.90
  -5  -3  -4  137.29    6.50
  -5  -3  -4  135.39    6.60
   5   3   4  133.29    6.70
  -6  -3  -4   82.89    4.20
   6   3   4   87.99    4.50
  -7  -3  -4   20.90    1.20
   7  -4  -4    7.80    1.10
   7  -4  -4    7.60    1.40
   6  -4  -4   21.20    1.70
   6  -4  -4   20.40    1.70
   5  -4  -4   58.69    3.20
   5  -4  -4   57.09    3.20
   5  -4  -4   46.60    3.20
   4  -4  -4   26.70    2.20
   4  -4  -4   24.10    2.00
   4  -4  -4   30.80    2.40
   3  -4  -4   52.69    3.20
   3  -4  -4   50.29    3.50
   3  -4  -4   52.79    3.50
   3  -4  -4   56.29    3.20
   2  -4  -4   60.69    3.20
   2  -4  -4   49.99    3.30
  -2   4   4   57.79    3.60
   1  -4  -4    0.30    0.80
  -1   4   4   -0.50    0.90
   0  -4  -4  337.67   16.50
   0  -4  -4  383.36   16.50
  -1  -4  -4   55.09    3.00
  -2  -4  -4    3.70    1.10
  -2  -4  -4    4.10    1.10
  -3  -4  -4   15.60    1.50
  -3  -4  -4   14.70    1.40
   3   4   4   16.10    1.60
  -4  -4  -4    4.10    1.20
  -4  -4  -4    4.20    1.00
  -5  -4  -4   11.10    1.50
  -5  -4  -4   10.10    1.40
   5   4   4   10.70    1.30
  -6  -4  -4   75.59    3.70
   6   4   4   79.09    4.10
   7  -5  -4    8.70    0.90
   7  -5  -4    6.80    1.10
   6  -5  -4   11.10    1.60
   6  -5  -4    8.20    1.30
   6  -5  -4    7.80    1.30
   5  -5  -4   16.30    1.70
   5  -5  -4   18.70    1.60
   5  -5  -4   21.80    1.80
   4  -5  -4    3.90    1.10
   4  -5  -4   -1.20    1.20
   4  -5  -4    1.80    0.80
   4  -5  -4    6.80    2.20
   3  -5  -4  133.09    6.50
   3  -5  -4  134.39    6.50
   3  -5  -4  129.39    6.50
   2  -5  -4   82.49    4.30
   2  -5  -4   88.39    4.30
   2  -5  -4   80.09    4.50
   1  -5  -4   25.80    1.90
   1  -5  -4   22.60    1.80
   0  -5  -4   47.90    2.80
   0  -5  -4   52.19    2.80
  -1  -5  -4  344.77   16.30
  -1  -5  -4  363.56   16.30
  -2  -5  -4  275.57   12.90
  -2  -5  -4  278.27   12.80
  -3  -5  -4   52.99    2.90
  -3  -5  -4   55.19    3.00
   3   5   4   49.60    3.00
  -4  -5  -4  106.99    5.20
  -4  -5  -4  113.99    5.30
   4   5   4  100.59    5.40
  -5  -5  -4   55.49    2.80
  -5  -5  -4   55.09    3.00
   5   5   4   55.79    3.10
  -6  -5  -4   10.50    0.80
   6  -6  -4    6.00    1.50
   6  -6  -4    4.10    0.90
   5  -6  -4   28.80    1.90
   5  -6  -4   26.30    2.10
   5  -6  -4   25.30    1.80
   4  -6  -4   10.90    1.90
   4  -6  -4   12.40    1.50
   4  -6  -4   10.80    1.40
   3  -6  -4   28.90    2.20
   3  -6  -4   29.20    2.10
   3  -6  -4   29.50    2.20
   2  -6  -4  108.69    5.80
   2  -6  -4  117.79    5.70
   2  -6  -4  117.09    5.70
   1  -6  -4  172.18    8.30
   1  -6  -4  177.58    8.30
   0  -6  -4   36.80    2.30
   0  -6  -4   36.70    2.20
   0   6   4   37.40    2.70
  -1  -6  -4   16.70    1.50
  -1  -6  -4   15.30    1.50
   1   6   4   16.00    1.70
  -2  -6  -4  141.19    6.80
  -2  -6  -4  140.99    6.70
   2   6   4  136.09    6.80
  -3  -6  -4    3.10    1.00
  -3  -6  -4    2.50    0.90
   3   6   4    1.80    0.70
  -4  -6  -4   13.90    1.10
  -4  -6  -4   16.50    1.30
   4   6   4   13.90    1.40
  -5  -6  -4   25.80    1.50
   5  -7  -4    0.30    0.60
   5  -7  -4    0.00    0.60
   4  -7  -4   21.60    1.80
   4  -7  -4   24.50    1.80
   4  -7  -4   23.60    1.70
   3  -7  -4   32.50    2.00
   3  -7  -4   23.90    2.20
   2  -7  -4   31.50    2.10
   2  -7  -4   30.20    2.00
   1  -7  -4   17.80    1.50
   1  -7  -4   17.30    1.60
   0  -7  -4  193.58    9.00
   0  -7  -4  186.58    8.90
  -1  -7  -4   65.29    3.30
  -1  -7  -4   64.79    3.30
   1   7   4   55.69    3.80
  -2  -7  -4   41.20    2.40
  -2  -7  -4   37.70    2.20
   2   7   4   36.20    2.40
  -3  -7  -4    4.80    0.90
  -3  -7  -4    5.60    0.80
   3   7   4    5.20    1.30
  -4  -7  -4    9.10    0.80
   4  -8  -4   33.60    1.90
   3  -8  -4   59.39    3.00
   3  -8  -4   57.59    3.00
   2  -8  -4   22.50    1.50
   2  -8  -4   24.20    1.60
   1  -8  -4   93.59    4.70
   1  -8  -4   96.39    4.70
   0  -8  -4   11.80    1.10
   0  -8  -4   12.30    1.10
  -1  -8  -4   56.49    3.00
  -1  -8  -4   59.69    3.10
  -2  -8  -4    1.50    0.40
  -2  -8  -4    1.60    0.50
  -3  -8  -4    5.50    0.60
   2  -9  -4    0.90    0.50
   2  -9  -4    0.40    0.50
   1  -9  -4   23.30    1.60
   1  -9  -4   23.50    1.40
   0  -9  -4    2.80    0.70
   0  -9  -4    3.00    0.70
  -1  -9  -4    4.00    0.70
   0  -9   5   10.20    1.60
   0  -9   5   12.50    2.30
   1  -9   5   58.89    3.10
   1  -9   5   61.19    3.20
   1  -9   5   63.19    3.20
   2  -9   5    0.90    0.60
   2  -9   5   -0.90    0.80
   3  -9   5   -0.10    0.90
   3  -9   5    0.20    0.70
  -2  -8   5  133.19    6.40
  -1  -8   5  390.76   18.10
  -1  -8   5  403.46   18.10
   0  -8   5   35.60    2.20
   0  -8   5   36.80    2.40
   0  -8   5   35.80    2.40
   1  -8   5   11.30    1.50
   1  -8   5   16.80    2.50
   2  -8   5   24.50    1.70
   2  -8   5   23.40    1.70
   2  -8   5   19.90    1.90
   3  -8   5   -1.30    0.80
   3  -8   5    0.70    0.60
   4  -8   5    6.80    1.20
   4  -8   5    7.40    1.10
  -5   8  -5   34.20    1.80
   5  -8   5   29.40    1.70
   4   7  -5   -1.00    1.00
   3   7  -5   24.50    2.10
  -3  -7   5   26.20    2.10
  -2  -7   5    8.00    1.70
  -2  -7   5   12.80    1.60
  -1  -7   5   90.89    4.70
  -1  -7   5   94.79    4.80
   0  -7   5  193.08    8.90
   0  -7   5  189.98    8.90
   0  -7   5  180.88    8.90
   1  -7   5    9.90    1.60
   1  -7   5   12.60    1.40
   1  -7   5   13.80    1.80
   2  -7   5    7.70    1.60
   2  -7   5    6.60    1.30
   3  -7   5   35.50    2.40
   3  -7   5   33.60    2.20
   3  -7   5   27.60    3.90
   3  -7   5   36.70    2.30
   4  -7   5  142.79    7.10
   4  -7   5  149.29    7.10
   4  -7   5  152.98    7.10
  -5   7  -5   30.30    1.90
   5  -7   5   26.90    1.90
   5  -7   5   27.10    2.00
   5  -7   5   30.20    1.80
   5   6  -5   11.40    1.40
   4   6  -5    3.50    1.20
  -4  -6   5    2.00    1.00
   3   6  -5  323.77   15.70
  -3  -6   5  353.36   15.50
  -3  -6   5  334.97   15.50
   2   6  -5  834.32   36.00
  -2  -6   5  776.02   35.80
  -2  -6   5  773.22   35.90
  -1  -6   5   61.89    3.70
  -1  -6   5   65.09    3.40
   0  -6   5   13.50    1.90
   0  -6   5   15.30    2.00
   0  -6   5   12.70    1.80
   1  -6   5   81.19    4.10
   1  -6   5   77.99    4.30
   1  -6   5   80.99    4.30
   2  -6   5    0.10    1.40
   2  -6   5    3.10    1.20
   2  -6   5    0.20    0.70
   2  -6   5    1.90    1.00
   3  -6   5   42.50    2.90
   3  -6   5   50.49    3.20
   3  -6   5   40.70    2.80
   3  -6   5   46.40    2.80
   4  -6   5  170.88    8.20
   4  -6   5  168.68    8.20
   4  -6   5  171.88    8.20
   5  -6   5   29.70    2.10
   5  -6   5   28.80    2.00
   5  -6   5   33.00    2.10
  -6   6  -5    0.00    0.60
   6  -6   5    0.00    0.90
   6  -6   5    3.00    1.10
   6   5  -5    3.80    1.20
   5   5  -5   27.10    2.50
  -5  -5   5   24.70    2.70
   4   5  -5   25.80    2.00
  -4  -5   5   30.00    2.20
   3   5  -5    3.10    1.10
  -3  -5   5    1.50    1.10
  -3  -5   5    1.90    0.80
   2   5  -5  287.47   12.50
  -2  -5   5  261.57   12.40
  -2  -5   5  252.67   12.50
   1   5  -5   29.20    2.10
  -1  -5   5   29.90    2.10
  -1  -5   5   23.70    3.30
   0  -5   5    3.70    1.20
   0  -5   5    6.60    1.30
   1  -5   5  212.78   10.20
   1  -5   5  215.78   10.20
   1  -5   5  220.18   10.10
   2  -5   5    8.70    1.40
   2  -5   5    7.20    1.60
   2  -5   5    7.80    1.80
   2  -5   5    8.20    2.00
   3  -5   5  141.19    6.90
   3  -5   5  141.59    6.90
   4  -5   5    1.40    1.00
   4  -5   5    2.50    1.10
   4  -5   5    4.80    1.40
   5  -5   5   19.40    1.80
   5  -5   5   23.00    1.80
   5  -5   5   21.70    2.00
  -6   5  -5   30.80    2.20
   6  -5   5   25.40    2.20
   6  -5   5   28.30    1.90
  -7   5  -5    0.90    0.60
   6   4  -5   12.90    1.40
   5   4  -5    0.80    0.80
  -5  -4   5    1.20    1.00
   4   4  -5  159.18    7.50
  -4  -4   5  146.49    7.30
   3   4  -5  190.48    9.20
   2   4  -5    0.40    0.60
   1   4  -5  150.28    7.20
   1   4  -5  150.78    7.40
   0   4  -5  177.78    8.50
  -1   4  -5    5.80    1.30
   2  -4   5  415.06   19.00
   2  -4   5  426.26   19.00
   2  -4   5  406.26   19.00
   3  -4   5  101.89    4.90
   3  -4   5   93.69    5.00
   3  -4   5   97.59    5.00
   3  -4   5   92.79    4.90
   4  -4   5   56.89    3.30
   4  -4   5   55.29    3.20
   4  -4   5   52.99    3.40
  -5   4  -5   60.49    3.40
   5  -4   5   58.59    3.30
   5  -4   5   58.79    3.40
   5  -4   5   53.79    3.50
  -6   4  -5  180.78    8.20
   6  -4   5  159.78    8.20
   6  -4   5  174.48    8.20
  -7   4  -5   24.70    1.70
  -7   4  -5   19.10    1.50
   7  -4   5   26.00    1.60
   6   3  -5    0.60    0.80
  -6  -3   5    0.00    0.90
   5   3  -5   12.40    1.50
  -5  -3   5   16.00    1.70
   4   3  -5    3.10    1.00
   4   3  -5    5.80    1.50
  -4  -3   5    2.50    1.10
   3   3  -5  197.98    9.00
   3   3  -5  183.68    9.00
   2   3  -5    0.00    0.50
   2   3  -5    0.50    0.60
  -2  -3   5   -0.20    0.70
   1   3  -5  733.63   32.20
   1   3  -5  764.42   32.30
  -1  -3   5  645.44   32.20
   0   3  -5 1993.00   85.89
   0  -3   5 1842.62   85.89
  -1   3  -5  249.88   10.70
   1  -3   5  210.48   10.70
  -2   3  -5   10.50    1.20
  -3   3  -5  301.17   14.40
   3  -3   5  319.77   14.20
   3  -3   5  304.37   14.20
   3  -3   5  302.97   14.30
   4  -3   5  161.28    8.30
   4  -3   5  180.48    8.20
   4  -3   5  169.18    8.20
  -5   3  -5  135.89    6.70
   5  -3   5  139.59    6.80
   5  -3   5  129.39    6.90
   6  -3   5    4.50    1.10
  -7   3  -5    7.70    1.50
  -7   3  -5    6.50    1.00
   7  -3   5    3.80    1.20
   7   2  -5    5.30    2.10
   6   2  -5   26.60    2.10
   6   2  -5   35.00    2.20
  -6  -2   5   30.90    2.10
   5   2  -5    1.10    0.80
   5   2  -5   -0.40    2.60
  -5  -2   5   -0.30    1.00
   4   2  -5  119.19    5.50
   4   2  -5  110.59    5.50
   4   2  -5  100.79    6.00
   3   2  -5  213.28   10.00
   2   2  -5 1958.10   87.59
   2   2  -5 2022.40   87.69
  -2  -2   5 1897.51   87.59
   1   2  -5  491.85   21.20
  -1  -2   5  445.76   21.20
   0   2  -5   33.30    1.80
   0  -2   5   33.50    1.80
   1  -2   5  393.16   17.90
  -2   2  -5   62.39    3.20
   2  -2   5   60.89    3.30
  -3   2  -5  267.07   12.40
  -4   2  -5  167.88    8.10
   4  -2   5  170.38    8.20
  -5   2  -5  477.25   22.20
   5  -2   5  493.45   22.20
  -6   2  -5  281.27   12.90
  -6   2  -5  262.37   12.80
   6  -2   5  288.77   13.00
  -7   2  -5    8.90    2.80
  -7   2  -5    3.90    0.90
   7  -2   5    3.00    1.10
   7   1  -5  139.99    6.80
  -7  -1   5  147.29    7.10
   6   1  -5    5.60    1.40
   6   1  -5    3.10    1.20
   6   1  -5    1.70    1.00
  -6  -1   5    2.20    0.90
   5   1  -5   39.90    2.90
   5   1  -5   38.10    2.50
   5   1  -5   41.70    2.50
   4   1  -5   34.50    2.50
   4   1  -5   30.50    2.90
   4   1  -5   37.30    2.20
   3   1  -5  119.19    5.70
   2   1  -5 1717.63   76.49
   2   1  -5 1730.63   76.39
  -2  -1   5 1680.73   76.59
   1   1  -5 3364.86  147.09
  -1  -1   5 3203.78  147.29
   0   1  -5  423.96   19.10
   0  -1   5  424.56   19.20
  -1   1  -5  298.57   14.00
   1  -1   5  316.07   14.00
  -2   1  -5  936.81   42.80
   2  -1   5  969.20   42.90
  -3   1  -5  714.93   32.30
  -4   1  -5  376.66   17.40
   4  -1   5  380.96   17.50
  -5   1  -5  214.58   10.10
   5  -1   5  212.88   10.20
  -6   1  -5   27.00    1.90
  -6   1  -5   29.80    2.10
   6  -1   5   25.50    2.50
  -7   1  -5    0.40    1.00
  -7   1  -5    1.70    0.50
   7   0  -5   36.90    2.40
   7   0  -5   34.70    2.20
  -7   0   5   35.50    2.30
   6   0  -5   52.79    2.90
   6   0  -5   49.10    3.00
   6   0  -5   46.80    3.70
  -6   0   5   48.00    2.90
   5   0  -5  190.08    8.60
   5   0  -5  173.78    8.60
   5   0  -5  173.78    8.60
   4   0  -5  175.88    8.00
   4   0  -5  164.38    8.00
   4   0  -5  160.08    8.00
   3   0  -5 2415.36  107.99
   2   0  -5  419.56   18.30
   2   0  -5  399.46   18.50
  -2   0   5  404.06   18.30
   1   0  -5   50.29    2.50
  -1   0   5   51.99    2.50
   0   0  -5    5.20    0.50
   0   0   5    4.20    0.50
  -1   0  -5  152.28    7.20
   1   0   5  159.08    7.20
  -2   0  -5  416.36   19.00
  -2   0  -5  418.66   18.90
   2   0   5  415.36   19.00
  -3   0  -5   12.50    1.50
  -4   0  -5  247.38   11.60
  -4   0  -5  266.87   11.50
   4   0   5  230.38   11.70
   4   0   5  247.28   11.60
  -5   0  -5  204.18    9.50
  -5   0  -5  207.48    9.40
   5   0   5  188.08    9.70
  -6   0  -5   26.80    2.00
  -6   0  -5   27.00    1.80
  -7   0  -5    3.60    0.80
   7  -1  -5    2.70    0.80
   7  -1  -5    2.30    0.70
  -7   1   5    2.50    0.80
   6  -1  -5   -0.40    0.80
   6  -1  -5    0.60    0.90
   5  -1  -5   44.30    2.60
   5  -1  -5   40.50    2.70
   5  -1  -5   41.20    3.40
   4  -1  -5   90.99    4.80
   4  -1  -5   92.09    5.10
   4  -1  -5   94.79    4.80
   4  -1  -5   97.19    4.80
   3  -1  -5  265.07   12.20
   2  -1  -5  660.33   30.30
  -2   1   5  670.03   30.20
  -2   1   5  687.13   30.20
  -1   1   5  392.96   17.80
   0  -1  -5  131.89    6.30
   0   1   5  137.89    6.30
  -1  -1  -5   31.00    1.90
   1   1   5   34.40    1.90
  -2  -1  -5  416.06   18.70
   2   1   5  405.96   18.80
  -3  -1  -5  385.46   17.60
  -4  -1  -5  575.34   26.00
  -4  -1  -5  555.54   26.00
   4   1   5  586.24   26.10
  -5  -1  -5  414.26   19.00
  -5  -1  -5  412.76   19.00
  -6  -1  -5   37.40    2.80
  -6  -1  -5   42.20    2.40
  -7  -1  -5   45.60    2.30
   7  -2  -5   49.90    2.80
   7  -2  -5   49.50    2.80
  -7   2   5   48.80    2.70
   6  -2  -5    3.20    0.90
   5  -2  -5    4.50    1.20
   5  -2  -5    2.60    0.80
   4  -2  -5  262.67   12.00
   4  -2  -5  253.97   12.00
   4  -2  -5  254.27   12.00
   3  -2  -5  199.78    9.30
   2  -2  -5  294.57   14.20
  -2   2   5  330.17   14.20
  -2   2   5  311.17   14.20
   1  -2  -5  256.67   12.60
  -1   2   5  292.97   12.70
  -1   2   5  280.47   12.70
   0  -2  -5   58.29    3.10
   0   2   5   64.59    3.30
  -1  -2  -5  130.99    6.30
   1   2   5  131.79    6.40
  -2  -2  -5  116.69    5.70
  -3  -2  -5   15.10    1.50
  -3  -2  -5   15.10    1.50
  -4  -2  -5   91.49    4.80
  -4  -2  -5   95.49    4.80
   4   2   5   99.29    4.90
  -5  -2  -5  115.29    5.60
  -5  -2  -5  113.79    5.50
   5   2   5  108.29    5.70
  -6  -2  -5   58.49    3.00
  -6  -2  -5   58.39    3.10
   6   2   5   58.29    3.50
  -7  -2  -5   17.00    1.10
   7  -3  -5   95.29    4.80
   7  -3  -5  107.49    5.00
  -7   3   5   92.29    4.80
   6  -3  -5   35.80    2.30
   6  -3  -5   39.10    2.40
   5  -3  -5   17.40    2.10
   5  -3  -5   19.60    1.80
   5  -3  -5   22.90    1.90
   4  -3  -5    1.50    0.80
   4  -3  -5    1.40    0.90
   4  -3  -5    2.20    1.20
   3  -3  -5    6.10    2.00
   3  -3  -5    4.50    1.00
   3  -3  -5    5.60    1.20
  -2   3   5    7.80    1.30
  -2   3   5    6.40    1.70
   1  -3  -5    2.40    0.60
  -1   3   5    3.20    1.00
   0  -3  -5  420.16   19.90
   0   3   5  456.45   20.10
  -1  -3  -5   31.50    2.00
   1   3   5   34.00    2.30
  -2  -3  -5    4.70    1.20
  -2  -3  -5    6.20    1.30
  -2  -3  -5    5.60    1.00
  -3  -3  -5  253.17   11.80
  -3  -3  -5  255.07   11.80
  -4  -3  -5 1234.28   55.89
  -4  -3  -5 1202.98   55.79
   4   3   5 1291.17   56.09
  -5  -3  -5   29.60    1.90
  -5  -3  -5   28.40    1.80
   5   3   5   26.10    2.10
  -6  -3  -5  129.29    6.00
  -6  -3  -5  123.29    5.90
   6   3   5  125.79    6.30
   7  -4  -5   30.30    1.80
   7  -4  -5   32.00    1.90
   6  -4  -5   95.29    4.70
   6  -4  -5   93.39    4.70
   5  -4  -5  103.49    5.30
   5  -4  -5  107.99    5.30
   5  -4  -5  105.49    5.40
   4  -4  -5   22.00    2.10
   4  -4  -5   21.00    2.20
   4  -4  -5   25.50    1.90
   3  -4  -5  113.79    5.70
   3  -4  -5  106.69    6.00
   3  -4  -5  119.29    5.90
   3  -4  -5  120.59    5.80
   2  -4  -5  443.36   20.40
   2  -4  -5  471.05   20.40
   2  -4  -5  426.06   20.40
   1  -4  -5    4.70    1.50
   1  -4  -5    1.90    1.10
   0  -4  -5  119.99    5.90
   0  -4  -5  129.59    5.90
   0  -4  -5  114.49    5.90
  -1  -4  -5   49.60    2.70
  -1  -4  -5   46.40    2.70
  -1  -4  -5   48.10    2.70
  -2  -4  -5    7.00    1.20
  -2  -4  -5    8.60    1.10
  -3  -4  -5  482.35   21.60
  -3  -4  -5  466.35   21.70
  -4  -4  -5  152.68    7.10
  -4  -4  -5  153.08    7.10
   4   4   5  136.69    7.20
  -5  -4  -5  185.48    8.90
  -5  -4  -5  195.28    8.90
   5   4   5  193.08    9.40
  -6  -4  -5   12.90    0.90
   6  -5  -5   14.30    1.20
   6  -5  -5   15.90    1.40
   5  -5  -5   -0.30    1.00
   5  -5  -5   -1.30    0.70
   5  -5  -5   -0.10    1.10
   4  -5  -5    2.20    1.00
   4  -5  -5    0.30    0.80
   4  -5  -5   -0.40    1.10
   3  -5  -5    1.90    0.90
   3  -5  -5    4.70    1.50
   3  -5  -5    3.90    1.20
   2  -5  -5   54.79    3.10
   2  -5  -5   54.19    3.00
   2  -5  -5   51.79    3.40
   1  -5  -5  284.67   12.90
   1  -5  -5  274.57   12.90
   0  -5  -5  165.58    7.70
   0  -5  -5  159.28    7.70
  -1  -5  -5  135.79    6.60
  -1  -5  -5  135.79    6.60
  -2  -5  -5   13.80    2.00
  -2  -5  -5   15.00    1.90
  -3  -5  -5  725.73   31.90
  -3  -5  -5  725.63   32.00
   3   5   5  664.53   32.10
  -4  -5  -5   34.10    2.00
  -4  -5  -5   28.00    2.40
   4   5   5   31.80    2.20
  -5  -5  -5  120.59    5.70
  -5  -5  -5  111.19    5.70
   5   5   5  129.29    5.90
   6  -6  -5  138.09    6.50
   5  -6  -5    4.20    1.10
   5  -6  -5    3.80    1.10
   4  -6  -5   25.20    1.90
   4  -6  -5   25.40    2.30
   4  -6  -5   27.90    2.00
   3  -6  -5   96.79    4.80
   3  -6  -5   94.39    4.90
   3  -6  -5   95.09    4.90
   2  -6  -5   61.59    3.50
   2  -6  -5   66.49    3.50
   1  -6  -5  120.89    5.80
   1  -6  -5  116.19    5.80
   0  -6  -5    1.30    0.70
   0  -6  -5    1.60    0.70
  -1  -6  -5    3.90    1.00
  -1  -6  -5    2.90    0.80
   1   6   5    4.40    1.40
  -2  -6  -5   86.89    4.20
  -2  -6  -5   81.39    4.20
   2   6   5   77.39    4.30
  -3  -6  -5   72.99    3.90
  -3  -6  -5   80.69    4.00
   3   6   5   76.09    4.00
  -4  -6  -5   82.19    4.00
  -4  -6  -5   78.49    4.00
   4   6   5   85.19    4.20
  -5  -6  -5    3.70    0.60
   5  -7  -5    3.80    1.00
   5  -7  -5    5.30    1.10
   4  -7  -5    6.90    1.40
   4  -7  -5    7.50    1.40
   4  -7  -5    9.60    1.10
   3  -7  -5   29.50    1.90
   3  -7  -5   28.60    1.90
   2  -7  -5   46.70    2.60
   2  -7  -5   44.80    2.60
   1  -7  -5   22.10    1.60
   1  -7  -5   22.60    1.60
   0  -7  -5   38.20    2.30
   0  -7  -5   36.60    2.20
  -1  -7  -5    1.80    0.60
  -1  -7  -5    0.50    0.60
   1   7   5    1.40    1.10
  -2  -7  -5   30.30    1.80
  -2  -7  -5   29.20    1.80
   2   7   5   28.50    2.20
  -3  -7  -5   75.09    3.60
  -3  -7  -5   70.59    3.60
   3   7   5   76.49    3.90
  -4  -7  -5   55.39    2.70
   4  -8  -5    2.80    0.90
   3  -8  -5    0.80    0.70
   3  -8  -5   -0.20    0.60
   2  -8  -5   27.10    1.60
   2  -8  -5   23.20    1.60
   1  -8  -5    2.90    0.90
   1  -8  -5    1.60    0.60
   0  -8  -5    1.00    0.50
   0  -8  -5    0.40    0.50
  -1  -8  -5    6.80    0.90
  -1  -8  -5    8.60    0.90
  -2  -8  -5    9.00    0.80
  -2  -8  -5   10.40    0.90
   1  -9  -5   10.80    0.90
   1  -9  -5   10.70    0.90
   0  -9  -5    3.80    0.70
   0  -9  -5    5.40    0.70
   0  -9   6   13.70    1.90
   1  -9   6   22.70    1.50
   2  -9   6   53.79    2.80
   3  -9   6   17.20    1.20
  -1  -8   6    7.10    1.20
   0  -8   6   42.30    3.00
   0  -8   6   49.20    2.60
   0  -8   6   50.19    4.00
   1  -8   6   21.00    1.70
   1  -8   6   19.20    2.10
   1  -8   6   20.30    1.60
   2  -8   6   34.40    2.50
   2  -8   6   39.50    2.30
   2  -8   6   39.70    2.30
   3  -8   6    0.50    0.90
   3  -8   6    0.20    0.60
   4  -8   6   13.40    1.50
   4  -8   6   18.70    1.30
   4   7  -6   -0.10    1.00
   3   7  -6    3.70    1.20
  -2  -7   6  126.99    6.10
  -1  -7   6  113.99    5.60
   0  -7   6    0.90    1.20
   0  -7   6    3.60    1.20
   0  -7   6    1.60    0.70
   1  -7   6   42.40    3.00
   1  -7   6   47.20    2.70
   1  -7   6   50.59    2.90
   2  -7   6   25.40    1.90
   2  -7   6   25.60    1.90
   2  -7   6   27.20    2.30
   3  -7   6   35.70    2.40
   3  -7   6   31.10    2.80
   3  -7   6   36.50    2.20
   4  -7   6    7.90    1.60
   4  -7   6    8.40    1.50
   4  -7   6    7.00    1.20
  -5   7  -6    1.40    1.10
   5  -7   6    1.30    0.60
   5  -7   6    3.40    1.20
   5   6  -6  195.68    9.30
   4   6  -6  129.09    6.40
   3   6  -6   35.80    2.50
  -3  -6   6   40.70    2.40
   2   6  -6  391.16   17.80
  -2  -6   6  380.96   17.60
  -1  -6   6   33.70    2.10
   0  -6   6   98.79    4.80
   0  -6   6   94.59    5.00
   1  -6   6    1.80    0.60
   1  -6   6    0.80    1.40
   1  -6   6    1.70    1.00
   2  -6   6   37.20    2.80
   2  -6   6   36.60    2.40
   2  -6   6   32.70    2.70
   2  -6   6   33.30    2.20
   3  -6   6   91.89    4.70
   3  -6   6   89.49    4.60
   3  -6   6   85.79    4.70
   4  -6   6   24.10    2.00
   4  -6   6   23.00    1.90
   4  -6   6   21.20    1.90
  -5   6  -6    7.70    1.20
   5  -6   6    9.20    1.40
   5  -6   6    6.00    1.40
  -6   6  -6    7.50    1.10
   6  -6   6    9.70    1.50
   6  -6   6    9.70    1.20
   6   5  -6   49.60    2.80
   5   5  -6    1.30    1.00
   4   5  -6   79.29    4.30
  -4  -5   6   84.69    4.20
   3   5  -6    7.00    1.20
  -3  -5   6    4.40    0.90
   2   5  -6   12.50    1.50
  -2  -5   6   14.20    1.50
   1   5  -6   89.29    4.60
  -1  -5   6   88.59    4.50
   0  -5   6    5.50    1.20
   0  -5   6    6.40    2.10
   1  -5   6   30.90    2.60
   1  -5   6   28.90    2.30
   1  -5   6   29.40    2.00
   2  -5   6  182.08    8.70
   2  -5   6  179.28    8.80
   2  -5   6  185.48    8.80
   2  -5   6  188.08    8.70
   3  -5   6  243.98   11.50
   3  -5   6  248.48   11.50
   3  -5   6  241.68   11.50
   4  -5   6   61.89    3.50
   4  -5   6   60.79    3.60
   4  -5   6   59.29    3.40
  -5   5  -6   62.99    3.50
   5  -5   6   65.99    4.10
   5  -5   6   60.79    3.50
  -6   5  -6   17.40    1.40
   6  -5   6   16.70    1.40
   6  -5   6   14.20    2.00
   6   4  -6    2.00    0.80
   5   4  -6    1.60    0.80
   4   4  -6  264.87   12.50
   3   4  -6 1339.27   60.29
   2   4  -6   80.99    4.20
   1   4  -6   16.80    2.00
   1   4  -6   16.50    1.50
   0   4  -6  368.96   17.10
   1  -4   6   83.99    4.30
   2  -4   6    2.70    0.80
   2  -4   6    4.60    1.30
   2  -4   6    4.40    1.60
   3  -4   6  511.55   23.80
   3  -4   6  532.45   23.90
   3  -4   6  528.35   23.90
   4  -4   6  172.68    8.20
   4  -4   6  169.78    8.20
   4  -4   6  167.48    8.30
  -5   4  -6   23.80    1.90
   5  -4   6   24.30    2.40
   5  -4   6   21.00    2.00
  -6   4  -6   52.29    2.90
   6  -4   6   50.09    2.90
  -7   4  -6   66.89    3.20
  -7   4  -6   54.99    3.10
   7  -4   6   68.79    3.20
   6   3  -6   27.50    2.10
   5   3  -6  169.68    8.30
   4   3  -6   11.40    1.30
   3   3  -6  343.97   15.10
   3   3  -6  310.67   15.00
   2   3  -6  263.27   11.20
   2   3  -6  245.08   11.20
  -2  -3   6  212.88   11.20
   1   3  -6  154.38    6.90
   1   3  -6  145.39    6.90
  -1  -3   6  134.59    6.90
   0   3  -6  261.17   12.10
  -1   3  -6  683.03   30.90
  -2   3  -6 1221.08   54.99
   3  -3   6  186.68    9.10
   3  -3   6  193.68    9.00
   3  -3   6  189.48    9.00
   4  -3   6    4.60    1.50
   4  -3   6    4.90    1.50
   4  -3   6    7.00    1.60
  -5   3  -6    0.10    1.00
   5  -3   6    1.00    0.90
  -6   3  -6    3.20    1.20
   6  -3   6    0.50    0.90
  -7   3  -6    2.90    0.90
  -7   3  -6    4.40    1.20
   6   2  -6   64.99    3.70
   5   2  -6  574.24   27.00
   5   2  -6  609.04   26.80
   5   2  -6  587.64   26.80
   4   2  -6 1053.29   46.40
   4   2  -6 1041.80   46.50
   4   2  -6  996.00   46.40
   3   2  -6  266.97   13.20
   3   2  -6  304.57   13.20
   2   2  -6   96.79    4.60
   2   2  -6   97.49    4.60
  -2  -2   6   89.99    4.60
   1   2  -6  532.45   22.80
  -1  -2   6  473.75   22.70
   0   2  -6   22.20    1.30
   0  -2   6   20.20    1.40
  -1   2  -6  732.23   32.40
   1  -2   6  702.73   32.40
  -2   2  -6 1215.78   54.59
  -3   2  -6  413.46   19.80
   3  -2   6  448.46   19.70
  -4   2  -6   92.19    4.70
   4  -2   6   93.19    4.80
  -5   2  -6    0.40    0.70
   5  -2   6   -0.80    1.00
  -6   2  -6   51.69    3.50
  -6   2  -6   53.09    2.90
   6  -2   6   56.49    3.40
  -7   2  -6    2.10    0.50
  -7   2  -6    0.60    0.80
   7  -2   6    3.10    1.10
   7   1  -6   52.29    2.80
   6   1  -6  122.19    5.70
   6   1  -6  121.39    5.80
   6   1  -6   99.99    5.80
   5   1  -6   11.40    2.00
   5   1  -6   10.90    1.40
   5   1  -6   11.50    1.50
   4   1  -6  465.55   22.80
   4   1  -6  522.85   22.90
   4   1  -6  511.55   22.80
   3   1  -6  247.98   11.50
   2   1  -6   39.20    2.00
   1   1  -6   86.09    4.20
   1   1  -6   91.29    4.20
  -1  -1   6   84.99    4.20
   0   1  -6  783.12   35.40
   0  -1   6  794.62   35.50
  -1   1  -6 1401.36   63.39
   1  -1   6 1426.46   63.39
  -2   1  -6   26.50    1.60
  -2   1  -6   24.00    1.80
   2  -1   6   23.30    1.80
  -3   1  -6   -0.50    0.60
  -3   1  -6    0.40    0.90
  -4   1  -6   12.60    1.50
   4  -1   6   16.50    2.10
  -5   1  -6    3.30    0.80
  -5   1  -6    4.30    1.20
   5  -1   6    3.50    1.20
   6  -1   6    1.10    1.30
  -7   1  -6    1.40    0.80
  -7   1  -6    1.10    0.50
   7   0  -6   48.80    2.70
   7   0  -6   45.10    2.60
   6   0  -6  296.07   15.10
   6   0  -6  342.37   15.10
   6   0  -6  341.27   15.00
  -6   0   6  320.07   15.00
   5   0  -6  151.88    7.60
   5   0  -6  157.48    7.70
   5   0  -6  158.68    7.60
   4   0  -6   21.20    1.70
   4   0  -6   20.60    2.00
   4   0  -6   22.90    2.20
   3   0  -6   19.30    1.40
   2   0  -6    2.30    0.60
   2   0  -6    3.50    0.60
  -2   0   6    2.30    0.50
   1   0  -6    1.30    0.50
   1   0  -6    0.70    0.50
  -1   0   6    2.10    0.50
   0   0  -6  882.51   39.80
   0   0   6  889.11   39.80
  -1   0  -6  353.66   15.90
  -1   0  -6  343.87   15.90
   1   0   6  349.96   16.00
  -2   0  -6  781.92   36.10
  -2   0  -6  790.92   36.00
   2   0   6  824.92   36.50
  -3   0  -6   37.80    2.40
  -3   0  -6   37.30    2.80
  -3   0  -6   43.20    2.40
  -4   0  -6  250.27   11.40
  -4   0  -6  252.27   11.40
   4   0   6  245.48   11.50
   4   0   6  231.08   11.60
  -5   0  -6   74.69    3.90
  -5   0  -6   76.39    4.00
   5   0   6   72.99    4.50
  -6   0  -6   25.20    1.80
  -6   0  -6   21.60    1.60
  -7   0  -6   27.90    1.60
   7  -1  -6   45.90    2.90
   7  -1  -6   37.30    2.40
   6  -1  -6    2.00    0.90
  -6   1   6    0.90    1.10
   5  -1  -6   69.19    3.80
   5  -1  -6   65.59    3.90
   5  -1  -6   69.99    3.80
   4  -1  -6  125.79    6.20
   4  -1  -6  124.59    6.20
   4  -1  -6  125.39    6.20
   3  -1  -6  167.98    7.90
   2  -1  -6  947.91   42.30
  -2   1   6  935.51   42.20
   1  -1  -6    2.20    0.50
  -1   1   6    2.90    0.70
   0  -1  -6   27.00    1.70
   0  -1  -6   32.10    1.70
   0   1   6   26.00    1.70
  -1  -1  -6  312.17   13.70
  -1  -1  -6  292.77   13.60
   1   1   6  287.47   13.70
  -2  -1  -6  123.59    6.00
  -3  -1  -6  184.88    8.80
  -3  -1  -6  187.78    8.80
  -4  -1  -6   70.29    4.20
  -4  -1  -6   64.29    4.00
  -5  -1  -6    6.90    1.10
  -5  -1  -6    8.10    1.30
   5   1   6    5.40    1.60
  -6  -1  -6    9.10    1.00
  -6  -1  -6    9.70    1.20
  -7  -1  -6    3.70    0.70
   7  -2  -6   20.80    2.10
   7  -2  -6   17.20    1.60
   6  -2  -6   10.40    1.40
   6  -2  -6   11.30    1.60
   5  -2  -6   38.00    2.60
   5  -2  -6   43.40    2.60
   4  -2  -6  583.34   26.60
   4  -2  -6  586.44   26.60
   3  -2  -6    4.50    1.60
   3  -2  -6    3.60    1.30
   2  -2  -6   20.70    1.40
  -2   2   6   17.00    1.90
  -2   2   6   19.60    1.50
   1  -2  -6   26.00    1.70
  -1   2   6   27.70    1.80
   0  -2  -6    4.20    0.90
   0   2   6    2.90    0.80
  -1  -2  -6  674.23   30.50
  -2  -2  -6  426.46   18.50
  -2  -2  -6  381.56   18.40
  -3  -2  -6  843.72   37.80
  -3  -2  -6  834.62   37.90
  -4  -2  -6  561.94   26.40
  -4  -2  -6  572.24   26.30
   4   2   6  606.84   26.50
  -5  -2  -6   43.10    2.60
  -5  -2  -6   46.00    2.50
   5   2   6   44.60    2.80
  -6  -2  -6  176.68    8.40
  -6  -2  -6  185.68    8.50
   7  -3  -6   18.40    1.40
   7  -3  -6   19.10    1.60
   6  -3  -6   20.50    2.30
   6  -3  -6   20.10    1.90
   5  -3  -6   25.50    2.20
   5  -3  -6   23.10    1.90
   5  -3  -6   21.90    2.00
   4  -3  -6  310.17   14.80
   4  -3  -6  326.27   14.80
   4  -3  -6  324.17   14.80
   3  -3  -6  524.45   24.60
   3  -3  -6  545.65   24.60
   3  -3  -6  554.44   24.60
   2  -3  -6  185.28    9.00
  -2   3   6  197.78    9.20
   1  -3  -6  322.97   15.30
  -1   3   6  344.87   15.50
   0  -3  -6  491.95   23.30
   0   3   6  536.95   23.60
  -1  -3  -6  371.26   17.70
  -1  -3  -6  402.06   17.70
  -2  -3  -6  362.36   16.90
  -2  -3  -6  374.76   17.00
  -2  -3  -6  365.56   16.80
  -3  -3  -6  170.88    8.20
  -4  -3  -6   26.70    1.90
  -4  -3  -6   27.60    1.80
   4   3   6   26.70    2.10
  -5  -3  -6   -0.10    0.70
   5   3   6    1.10    0.80
  -6  -3  -6    5.80    1.90
  -6  -3  -6    3.70    0.70
   6   3   6    4.70    1.40
   7  -4  -6   16.80    1.20
   6  -4  -6   32.90    2.10
   6  -4  -6   34.20    2.10
   5  -4  -6  409.66   18.70
   5  -4  -6  398.06   18.60
   5  -4  -6  412.26   18.70
   4  -4  -6  122.59    6.10
   4  -4  -6  121.59    6.10
   4  -4  -6  121.29    6.10
   3  -4  -6   -0.70    1.20
   3  -4  -6   -0.10    1.20
   3  -4  -6    0.20    0.90
   2  -4  -6   -0.20    1.20
   2  -4  -6    4.60    1.50
   2  -4  -6    2.60    1.10
   1  -4  -6   14.00    1.70
   1  -4  -6   14.10    1.90
   1  -4  -6   15.30    1.40
   0  -4  -6  208.48    9.80
   0  -4  -6  207.98    9.80
   0  -4  -6  212.88    9.80
  -1  -4  -6  107.99    5.30
  -1  -4  -6  105.89    5.20
  -2  -4  -6  787.42   33.70
  -2  -4  -6  698.53   33.60
  -3  -4  -6  259.77   11.80
  -3  -4  -6  250.57   11.90
  -4  -4  -6    5.20    1.00
  -4  -4  -6    4.70    1.00
   4   4   6    5.40    1.20
  -5  -4  -6  118.89    5.60
  -5  -4  -6  113.99    5.60
   5   4   6  119.09    5.90
  -6  -4  -6   24.20    1.30
   6  -5  -6    5.60    1.00
   6  -5  -6    3.90    1.20
   5  -5  -6  103.29    5.10
   5  -5  -6   95.99    5.10
   5  -5  -6  106.59    5.10
   4  -5  -6  183.18    9.00
   4  -5  -6  197.28    9.00
   4  -5  -6  186.38    9.00
   3  -5  -6   39.80    2.70
   3  -5  -6   42.50    2.80
   3  -5  -6   45.10    2.90
   2  -5  -6  109.39    5.30
   2  -5  -6  103.29    5.30
   1  -5  -6  121.79    6.10
   1  -5  -6  121.89    6.30
   1  -5  -6  128.09    6.20
   0  -5  -6  108.29    5.30
   0  -5  -6  105.99    5.70
  -1  -5  -6   66.99    3.50
  -1  -5  -6   62.49    3.50
  -2  -5  -6  118.39    5.80
  -2  -5  -6  118.59    5.90
  -3  -5  -6  146.39    7.00
  -3  -5  -6  152.78    7.00
   3   5   6  135.99    7.10
  -4  -5  -6   46.00    2.50
  -4  -5  -6   45.60    2.50
   4   5   6   45.40    2.70
  -5  -5  -6   20.00    1.20
  -5  -5  -6   19.80    1.40
   5   5   6   21.30    1.60
   5  -6  -6   65.49    3.50
   5  -6  -6   68.69    3.50
   4  -6  -6    4.40    1.50
   4  -6  -6    5.50    1.30
   3  -6  -6   13.50    1.50
   3  -6  -6   11.30    2.10
   3  -6  -6   17.10    1.70
   2  -6  -6    4.90    1.30
   2  -6  -6    1.80    0.80
   1  -6  -6   46.80    2.80
   1  -6  -6   51.29    2.80
   0  -6  -6    1.60    0.70
   0  -6  -6    1.30    0.60
  -1  -6  -6  216.48   10.30
  -1  -6  -6  223.08   10.30
  -2  -6  -6    0.20    0.60
  -2  -6  -6    0.80    0.50
   2   6   6    0.30    0.70
  -3  -6  -6   12.60    1.10
  -3  -6  -6   12.00    1.10
   3   6   6   15.10    1.40
  -4  -6  -6    5.80    0.80
  -4  -6  -6    6.40    0.80
   4   6   6    5.70    1.10
   5  -7  -6   36.30    2.20
   4  -7  -6    1.00    0.70
   3  -7  -6    0.70    0.70
   3  -7  -6    1.10    0.70
   2  -7  -6    1.50    0.70
   2  -7  -6    0.70    0.70
   1  -7  -6    1.80    1.00
   1  -7  -6    1.10    0.60
   0  -7  -6   29.80    1.90
   0  -7  -6   32.20    2.60
  -1  -7  -6   42.30    2.40
  -1  -7  -6   43.10    2.30
   1   7   6   34.80    2.80
  -2  -7  -6  196.28    9.10
  -2  -7  -6  200.38    9.10
   2   7   6  190.68    9.20
  -3  -7  -6   21.40    1.40
  -3  -7  -6   22.70    1.40
   3   7   6   22.60    1.80
   3  -8  -6   11.90    1.10
   3  -8  -6    9.00    1.20
   2  -8  -6    6.70    0.90
   2  -8  -6    6.30    1.00
   1  -8  -6    1.50    0.50
   1  -8  -6    0.50    0.60
   0  -8  -6    5.30    0.80
   0  -8  -6    4.30    0.80
  -1  -8  -6   15.20    1.10
  -1  -8  -6   13.70    1.10
  -2  -8  -6   19.70    1.20
  -2  -8  -6   19.20    1.20
   0  -9   7   11.50    1.80
   1  -9   7    8.00    1.00
   2  -9   7    3.60    0.90
  -3   9  -7    7.60    1.10
   3  -9   7    7.20    0.80
  -2  -8   7   71.19    3.60
  -1  -8   7   13.60    1.30
   0  -8   7   18.70    1.50
   1  -8   7    1.40    0.60
   2  -8   7   42.80    2.60
   3  -8   7   10.60    1.30
  -4   8  -7   38.20    2.10
   4  -8   7   36.20    2.10
   4   7  -7    7.50    1.80
  -3  -7   7    7.50    1.40
  -2  -7   7  122.89    5.90
  -1  -7   7   -0.20    0.60
   0  -7   7   20.10    1.50
   0  -7   7   18.20    2.20
   1  -7   7    7.00    1.50
   1  -7   7    6.10    1.20
   2  -7   7   -0.70    1.40
   2  -7   7   -0.30    0.70
   3  -7   7    2.90    1.20
   3  -7   7    2.10    1.20
   3  -7   7    4.20    1.20
   4  -7   7   -0.90    1.00
   4  -7   7   -0.20    0.60
   4  -7   7    0.30    1.00
  -5   7  -7   27.50    1.70
   5  -7   7   27.90    1.80
   5  -7   7   28.20    1.70
   5   6  -7   20.20    1.70
   4   6  -7   27.70    2.00
  -4  -6   7   25.50    1.90
   3   6  -7   31.60    2.40
  -3  -6   7   33.90    2.10
  -2  -6   7    6.00    1.20
  -1  -6   7  168.18    8.00
   0  -6   7   53.19    3.60
   0  -6   7   55.19    3.00
   1  -6   7  229.48   11.00
   1  -6   7  240.48   11.00
   2  -6   7    2.50    1.10
   2  -6   7    5.10    1.40
   2  -6   7    4.00    1.20
   2  -6   7    3.20    1.70
   3  -6   7   31.80    2.50
   3  -6   7   26.90    2.20
   3  -6   7   25.90    2.40
   4  -6   7   42.30    2.70
   4  -6   7   43.30    2.60
  -5   6  -7  238.78   11.00
   5  -6   7  237.58   10.90
   5  -6   7  231.38   11.00
  -6   6  -7   60.19    3.00
   6  -6   7   58.79    3.00
   6   5  -7   23.20    1.80
   5   5  -7   37.60    2.40
   4   5  -7    4.70    1.30
   3   5  -7  440.16   20.20
  -3  -5   7  435.96   20.00
   2   5  -7  219.48   10.10
  -2  -5   7  203.48    9.90
   1   5  -7  294.97   13.80
  -1  -5   7  299.77   13.70
   0  -5   7   85.09    4.30
   1  -5   7   55.09    3.30
   1  -5   7   58.89    3.30
   1  -5   7   54.99    3.10
   2  -5   7    1.30    0.80
   2  -5   7    2.10    0.80
   2  -5   7    1.90    0.90
   3  -5   7  111.59    5.60
   3  -5   7  109.89    5.60
   3  -5   7  107.39    5.50
   4  -5   7   86.99    4.60
   4  -5   7   91.39    4.70
   4  -5   7   87.69    4.70
  -5   5  -7    0.40    0.70
   5  -5   7    0.70    1.00
   5  -5   7    0.70    0.80
  -6   5  -7   82.49    4.20
   6  -5   7   83.79    4.20
   6   4  -7  208.68    9.90
   5   4  -7  223.18   10.70
   4   4  -7   31.60    2.90
   3   4  -7    1.00    0.70
   2   4  -7  444.76   20.40
   1   4  -7  456.15   20.90
   0  -4   7   96.19    4.80
   1  -4   7  134.69    6.90
   1  -4   7  136.89    6.80
   1  -4   7  153.28    7.30
   2  -4   7   19.10    1.80
   2  -4   7   20.40    1.80
   3  -4   7  117.09    6.70
   3  -4   7  124.69    6.10
   3  -4   7  120.59    6.10
   4  -4   7  204.18    9.80
   4  -4   7  204.68    9.70
   4  -4   7  205.18    9.80
  -5   4  -7  337.07   15.40
   5  -4   7  316.67   15.40
   5  -4   7  340.67   15.40
  -6   4  -7    0.90    0.80
  -6   4  -7    0.40    0.60
   6  -4   7    0.80    0.80
   6   3  -7    6.90    1.50
   5   3  -7  141.39    7.10
   4   3  -7  140.19    7.00
   4   3  -7  144.69    6.90
   3   3  -7  361.86   16.00
   3   3  -7  310.97   15.90
   3   3  -7  364.76   15.90
   2   3  -7  176.08    8.20
   2   3  -7  167.68    8.30
   1   3  -7  344.27   16.00
   1   3  -7  348.47   15.90
   0   3  -7   18.10    1.50
   0   3  -7   15.20    1.70
  -1   3  -7   12.70    1.50
   2  -3   7  112.79    5.60
   3  -3   7   90.79    4.50
   3  -3   7   86.49    4.90
   3  -3   7   83.79    4.70
  -4   3  -7   88.39    4.60
   4  -3   7   87.89    4.60
  -5   3  -7  272.77   12.80
   5  -3   7  276.27   12.90
  -6   3  -7    2.10    0.70
  -6   3  -7    2.00    0.70
   6  -3   7    3.70    1.40
  -7   3  -7   16.20    1.30
   7  -3   7   13.80    1.60
   6   2  -7  186.08    8.20
   6   2  -7  160.88    8.40
   5   2  -7   35.00    2.60
   5   2  -7   31.60    2.30
   5   2  -7   38.20    2.30
   4   2  -7   47.80    2.80
   4   2  -7   44.80    3.10
   4   2  -7   47.70    2.80
   3   2  -7  286.57   13.20
   3   2  -7  267.67   13.30
   3   2  -7  304.57   13.30
   2   2  -7  407.66   17.80
   2   2  -7  407.06   17.90
  -2  -2   7  358.46   17.80
   1   2  -7  256.57   11.40
   1   2  -7  258.07   11.40
  -1  -2   7  226.98   11.40
   0   2  -7  344.27   15.30
   0   2  -7  344.47   15.30
   0  -2   7  314.57   15.30
  -1   2  -7   12.10    1.80
  -1   2  -7   12.30    1.20
  -2   2  -7    4.70    1.30
  -3   2  -7    3.80    1.30
   3  -2   7    3.80    1.00
  -4   2  -7   90.39    4.80
   4  -2   7   94.89    4.90
  -5   2  -7   33.10    2.20
   5  -2   7   33.70    2.50
  -6   2  -7   45.60    2.60
  -6   2  -7   41.50    2.50
   6  -2   7   46.60    2.80
  -7   2  -7    1.50    0.70
  -7   2  -7    1.40    0.60
   7   1  -7    0.70    0.60
   6   1  -7  177.28    9.80
   6   1  -7  219.48    9.70
   6   1  -7  221.48    9.70
   5   1  -7    8.70    1.40
   5   1  -7    8.10    1.90
   5   1  -7    6.90    1.40
   4   1  -7    7.50    1.10
   4   1  -7    7.90    2.00
   4   1  -7    4.80    1.30
   3   1  -7   53.89    2.80
   3   1  -7   48.80    3.30
   3   1  -7   48.10    3.00
   2   1  -7   43.80    2.40
   2   1  -7   43.10    2.30
  -2  -1   7   39.30    2.30
   1   1  -7   47.00    2.50
  -1  -1   7   43.60    2.40
   0   1  -7  328.87   14.60
   0   1  -7  319.27   14.60
   0  -1   7  310.57   14.60
  -1   1  -7  374.36   16.60
  -1   1  -7  377.76   16.70
   1  -1   7  339.77   16.70
  -2   1  -7    3.50    1.20
  -2   1  -7    2.60    1.10
  -3   1  -7  101.59    5.10
  -3   1  -7  103.59    5.10
   3  -1   7  103.29    5.30
  -4   1  -7  155.28    7.50
  -4   1  -7  158.18    7.50
   4  -1   7  155.08    7.70
  -5   1  -7    1.00    0.80
  -5   1  -7    1.20    0.70
   5  -1   7    2.90    1.30
  -6   1  -7   66.39    3.40
  -6   1  -7   58.19    3.20
   6  -1   7   63.89    3.80
  -7   1  -7   37.60    2.00
  -7   1  -7   30.10    1.80
   7   0  -7   13.70    1.30
   7   0  -7   14.20    1.40
   6   0  -7   51.29    3.10
   6   0  -7   53.09    3.00
   5   0  -7  207.08    9.70
   5   0  -7  210.08    9.80
   5   0  -7  192.48    9.60
   4   0  -7   10.30    1.30
   4   0  -7    9.00    1.80
   4   0  -7    9.90    1.60
   3   0  -7    1.60    0.90
   3   0  -7    5.40    1.70
   3   0  -7    0.30    0.60
   2   0  -7  290.77   12.90
   2   0  -7  281.67   12.80
  -2   0   7  267.67   12.80
   1   0  -7  147.29    7.00
   1   0  -7  150.38    7.00
  -1   0   7  145.29    6.90
   0   0  -7   41.40    2.30
   0   0  -7   43.60    2.30
   0   0   7   40.40    2.30
  -1   0  -7 1129.09   49.40
  -1   0  -7 1066.79   49.30
  -2   0  -7  142.39    6.50
  -2   0  -7  127.99    6.60
  -3   0  -7  124.49    6.20
  -3   0  -7  122.99    6.10
  -3   0  -7  129.49    6.10
   3   0   7  121.09    6.40
   4   0   7  104.19    5.60
  -5   0  -7  258.87   12.10
  -5   0  -7  257.97   12.00
  -6   0  -7   17.40    1.40
  -6   0  -7   20.20    1.50
  -7   0  -7    0.90    0.50
   7  -1  -7   66.49    3.40
   7  -1  -7   60.99    3.30
   6  -1  -7    3.80    1.20
   6  -1  -7    1.90    0.90
   5  -1  -7  136.89    6.90
   5  -1  -7  140.39    7.00
   5  -1  -7  139.89    6.90
   4  -1  -7  158.98    7.80
   4  -1  -7  162.28    7.80
   4  -1  -7  160.98    7.80
   3  -1  -7  150.18    7.80
   3  -1  -7  175.18    7.80
   3  -1  -7  161.28    7.80
   2  -1  -7   40.50    2.30
  -2   1   7   39.40    2.30
   1  -1  -7  695.83   30.50
  -1   1   7  656.73   30.50
   0  -1  -7 1987.00   85.99
   0  -1  -7 1868.81   85.89
   0   1   7 1898.91   85.99
  -1  -1  -7  317.87   14.50
  -1  -1  -7  314.77   14.60
  -2  -1  -7   25.20    1.80
  -2  -1  -7   22.40    1.80
  -3  -1  -7   16.30    1.50
  -3  -1  -7   14.10    1.80
  -3  -1  -7   17.50    1.50
  -4  -1  -7    0.60    0.70
  -4  -1  -7    0.30    0.80
  -5  -1  -7   30.70    1.90
  -5  -1  -7   29.70    2.00
   5   1   7   27.50    2.30
  -6  -1  -7   91.89    4.40
  -6  -1  -7   85.29    4.30
  -7  -1  -7    7.70    0.90
   7  -2  -7  151.28    7.60
   7  -2  -7  170.48    7.60
   6  -2  -7  204.18    9.60
   6  -2  -7  200.38    9.60
   5  -2  -7   52.09    3.10
   5  -2  -7   55.49    3.20
   4  -2  -7   45.10    3.30
   4  -2  -7   44.30    2.90
   3  -2  -7    0.50    0.70
   3  -2  -7    0.60    0.90
   3  -2  -7   -0.40    1.10
   2  -2  -7   40.10    2.40
  -2   2   7   46.20    2.60
  -2   2   7   40.00    2.80
   1  -2  -7  158.08    7.50
   0  -2  -7 1434.66   64.39
  -1  -2  -7  567.94   25.80
  -2  -2  -7  108.19    5.70
  -2  -2  -7  116.49    5.70
  -2  -2  -7  120.49    5.70
  -3  -2  -7   22.00    1.70
  -3  -2  -7   22.30    1.80
  -4  -2  -7  247.48   11.10
  -4  -2  -7  230.78   11.20
  -5  -2  -7   21.20    1.50
  -5  -2  -7   17.80    1.40
   5   2   7   16.20    1.80
  -6  -2  -7    2.40    0.90
  -6  -2  -7    1.20    0.50
   7  -3  -7   -0.50    0.60
   7  -3  -7    0.40    0.40
   6  -3  -7   92.79    4.60
   6  -3  -7   86.19    4.50
   5  -3  -7   86.89    4.60
   5  -3  -7   88.39    4.70
   4  -3  -7   31.70    2.30
   4  -3  -7   30.00    2.20
   3  -3  -7    8.90    1.50
   3  -3  -7    5.90    1.80
   3  -3  -7    8.80    1.90
   2  -3  -7  507.95   22.20
   2  -3  -7  481.45   22.40
   2  -3  -7  475.15   22.30
   1  -3  -7  751.52   33.90
   0  -3  -7  138.39    6.40
   0  -3  -7  128.09    6.40
  -1  -3  -7  130.09    6.30
  -1  -3  -7  126.79    6.40
  -1  -3  -7  134.39    6.40
  -2  -3  -7    0.20    0.50
  -2  -3  -7    0.30    0.60
  -2  -3  -7    0.50    0.90
  -3  -3  -7    6.60    1.10
  -3  -3  -7    8.40    1.30
  -4  -3  -7    8.90    1.10
  -4  -3  -7    8.50    1.20
   4   3   7    7.00    1.40
  -5  -3  -7    9.50    1.10
  -5  -3  -7    9.40    1.00
   5   3   7   11.40    1.40
  -6  -3  -7    4.10    1.00
   6  -4  -7   33.70    2.10
   6  -4  -7   34.80    2.10
   5  -4  -7    1.40    0.70
   5  -4  -7    1.40    0.90
   4  -4  -7   27.00    2.60
   4  -4  -7   31.80    2.40
   4  -4  -7   29.80    2.20
   3  -4  -7    2.10    1.00
   3  -4  -7    2.10    2.00
   3  -4  -7    2.30    1.30
   2  -4  -7   40.50    2.60
   2  -4  -7   44.80    2.90
   2  -4  -7   42.20    3.00
   1  -4  -7  197.68    9.40
   1  -4  -7  206.18    9.50
   1  -4  -7  197.98    9.50
   0  -4  -7  562.64   25.70
   0  -4  -7  562.34   25.60
   0  -4  -7  567.94   25.60
  -1  -4  -7   19.00    1.80
  -1  -4  -7   20.30    1.60
  -1  -4  -7   22.10    1.70
  -2  -4  -7  107.49    5.50
  -2  -4  -7  112.59    5.40
  -3  -4  -7    0.50    0.70
  -3  -4  -7    3.90    1.00
  -4  -4  -7   19.70    1.40
  -4  -4  -7   19.10    1.40
   4   4   7   18.00    1.70
  -5  -4  -7   32.20    1.80
  -5  -4  -7   28.40    1.70
   5   4   7   30.30    2.10
   6  -5  -7   25.70    1.80
   6  -5  -7   24.10    1.60
   5  -5  -7   23.10    1.80
   5  -5  -7   20.80    1.60
   5  -5  -7   19.30    2.10
   4  -5  -7   12.50    1.80
   4  -5  -7   14.90    2.00
   3  -5  -7   93.29    5.10
   3  -5  -7   99.49    5.10
   3  -5  -7   97.69    5.00
   2  -5  -7   51.09    3.00
   2  -5  -7   51.19    3.00
   1  -5  -7   11.00    1.60
   1  -5  -7   11.90    1.60
   1  -5  -7   11.20    1.40
   0  -5  -7    4.60    1.10
   0  -5  -7    4.20    1.20
   0  -5  -7    3.40    0.90
  -1  -5  -7    5.50    1.30
  -1  -5  -7    5.00    1.10
  -2  -5  -7    7.10    1.30
  -2  -5  -7   10.50    1.30
  -3  -5  -7   43.90    2.40
  -3  -5  -7   42.70    2.40
   3   5   7   37.10    2.50
  -4  -5  -7    2.90    0.80
  -4  -5  -7    4.50    0.80
   4   5   7    2.60    1.00
  -5  -5  -7    0.10    0.50
  -5  -5  -7   -0.60    0.40
   5  -6  -7    1.40    0.80
   4  -6  -7    3.90    1.40
   4  -6  -7    3.70    1.00
   3  -6  -7    1.20    1.60
   3  -6  -7    2.50    1.10
   2  -6  -7    2.60    0.80
   2  -6  -7    5.80    1.40
   1  -6  -7  179.58    8.30
   1  -6  -7  168.48    8.20
   0  -6  -7   50.39    2.90
   0  -6  -7   54.09    2.90
  -1  -6  -7  373.36   17.80
  -1  -6  -7  395.16   17.60
  -2  -6  -7  175.98    8.30
  -2  -6  -7  194.48    8.80
   2   6   7  161.38    8.40
  -3  -6  -7    5.60    0.90
  -3  -6  -7    5.00    0.80
  -4  -6  -7   90.19    4.20
  -4  -6  -7   76.19    3.90
   4   6   7   80.39    4.10
   4  -7  -7   -0.50    0.80
   3  -7  -7    1.20    0.80
   3  -7  -7   -0.70    0.80
   2  -7  -7   59.59    3.10
   2  -7  -7   59.79    3.10
   1  -7  -7   59.59    3.20
   1  -7  -7   63.29    3.20
   0  -7  -7   12.90    1.20
   0  -7  -7   13.70    1.30
  -1  -7  -7   32.10    1.90
  -1  -7  -7   32.30    1.90
  -2  -7  -7   22.60    1.40
  -2  -7  -7   22.80    1.60
   2   7   7   22.10    1.90
  -3  -7  -7   12.80    1.00
  -3  -7  -7   14.50    1.00
   2  -8  -7    7.00    1.30
   2  -8  -7    7.50    1.20
   1  -8  -7    4.30    0.80
   0  -8  -7  164.68    7.90
   0  -8  -7  167.88    7.70
  -1  -8  -7   81.59    3.90
  -1  -8  -7   79.99    3.80
  -1  -9   8   67.89    4.20
   0  -9   8    9.70    1.10
   1  -9   8   21.20    1.40
   2  -9   8    0.70    0.50
  -2  -8   8    6.00    1.10
  -1  -8   8    9.40    1.10
   0  -8   8   38.20    2.20
   1  -8   8    1.50    0.60
   2  -8   8    6.90    1.00
   3  -8   8   23.00    1.60
  -4   8  -8   26.90    1.60
   4  -8   8   26.30    1.60
  -3  -7   8    1.50    0.60
  -2  -7   8  303.07   13.90
  -1  -7   8    0.90    0.60
   0  -7   8   36.20    2.20
   1  -7   8   15.30    1.40
   2  -7   8   94.99    4.80
   3  -7   8   28.20    1.90
   3  -7   8   26.50    2.20
  -4   7  -8   24.80    1.80
   4  -7   8   25.30    1.90
   4  -7   8   24.40    1.80
  -5   7  -8    0.10    0.60
   5  -7   8   -0.60    0.60
   5  -7   8    0.30    0.60
   5   6  -8   76.69    4.00
   4   6  -8   69.39    3.70
  -4  -6   8   66.69    3.50
   3   6  -8   56.89    3.30
  -3  -6   8   54.79    3.00
   2   6  -8    7.20    1.80
  -2  -6   8    6.60    1.10
  -1  -6   8   24.00    1.80
   0  -6   8   29.30    2.00
   1  -6   8   25.20    1.80
   1  -6   8   24.30    2.30
   1  -6   8   23.00    2.20
   2  -6   8   52.19    3.00
   2  -6   8   49.10    2.90
   3  -6   8  265.57   12.40
   3  -6   8  268.47   12.60
   4  -6   8    4.00    1.30
   4  -6   8    2.50    0.90
  -5   6  -8   12.90    1.20
   5  -6   8   11.50    1.70
   5  -6   8   12.80    1.30
   5   5  -8   19.40    1.60
  -5  -5   8   15.70    1.50
   4   5  -8   11.80    1.40
  -4  -5   8   11.60    1.30
   3   5  -8  177.08    8.90
  -3  -5   8  191.88    8.70
   2   5  -8  195.18    9.10
  -2  -5   8  181.98    8.90
   1   5  -8   75.29    4.20
   0  -5   8  216.88   10.20
   0  -5   8  221.08   10.30
   1  -5   8  400.76   18.50
   1  -5   8  406.76   18.50
   2  -5   8   33.60    2.20
   2  -5   8   31.70    2.20
   3  -5   8    3.50    1.00
  -4   5  -8   13.10    1.90
   4  -5   8   10.80    1.90
   4  -5   8    8.30    1.50
  -5   5  -8   54.49    3.10
   5  -5   8   51.49    3.00
   5  -5   8   55.49    3.20
  -6   5  -8   58.79    3.10
   6  -5   8   59.99    3.20
   6   4  -8  211.08   10.00
   5   4  -8   85.59    4.70
   4   4  -8   81.89    4.60
   3   4  -8    7.70    1.40
   2   4  -8    9.80    1.30
   2   4  -8   14.30    3.20
   1   4  -8   24.70    2.40
   1   4  -8   32.10    2.10
   0   4  -8  172.58    8.30
   0  -4   8  170.38    8.10
   1  -4   8   31.30    2.10
   2  -4   8  210.28    9.90
   2  -4   8  208.98    9.90
   3  -4   8    3.30    1.20
   3  -4   8    4.30    1.40
  -4   4  -8  152.28    7.50
   4  -4   8  145.49    7.60
   4  -4   8  161.08    7.80
  -5   4  -8   20.00    1.70
   5  -4   8   17.90    1.70
  -6   4  -8   42.00    2.40
   6  -4   8   45.30    2.70
   6   3  -8   36.60    2.40
   5   3  -8    1.10    0.70
   4   3  -8   26.90    2.00
   4   3  -8   30.00    2.00
   4   3  -8   25.90    2.50
   3   3  -8  219.18   10.90
   3   3  -8  243.28   10.90
   3   3  -8  236.08   11.00
   2   3  -8   14.30    1.40
   1   3  -8  218.78   10.80
   1   3  -8  234.78   10.60
   0   3  -8  333.77   16.10
   0   3  -8  357.96   15.90
   2  -3   8  171.28    8.50
   2  -3   8  182.68    8.40
  -3   3  -8  105.99    5.30
   3  -3   8   98.59    5.70
   3  -3   8  115.89    5.40
  -4   3  -8  174.68    8.60
   4  -3   8  183.08    8.60
  -5   3  -8   25.70    1.90
   5  -3   8   29.10    2.10
  -6   3  -8    3.50    0.90
  -6   3  -8    1.60    0.80
   6  -3   8    2.10    0.90
   6   2  -8    9.80    1.20
   6   2  -8    9.60    1.50
   6   2  -8   10.10    1.90
   5   2  -8   12.10    1.90
   5   2  -8    9.10    1.40
   5   2  -8   10.00    1.40
   4   2  -8   41.90    2.70
   4   2  -8   46.70    2.60
   3   2  -8   86.99    4.90
   3   2  -8   96.99    4.80
   3   2  -8   99.49    4.80
   2   2  -8   18.50    1.50
   2   2  -8   19.80    1.90
   2   2  -8   20.00    1.70
   1   2  -8  551.94   25.00
   1   2  -8  546.15   24.90
   0   2  -8    5.00    1.10
   0   2  -8    4.80    1.10
  -1   2  -8   29.10    2.00
  -1   2  -8   25.50    1.90
  -2   2  -8  281.17   13.10
   2  -2   8  285.07   13.20
  -3   2  -8  414.46   19.40
   3  -2   8  433.36   19.50
  -4   2  -8  212.18   10.20
   4  -2   8  218.18   10.20
  -5   2  -8    3.30    0.90
  -5   2  -8    3.90    1.20
   5  -2   8    7.70    1.60
  -6   2  -8    4.50    1.00
  -6   2  -8    3.00    0.80
   6   1  -8   26.50    2.20
   6   1  -8   31.50    2.10
   5   1  -8  199.18    9.00
   5   1  -8  177.88    9.10
   5   1  -8  188.58    9.00
   4   1  -8   10.10    1.30
   4   1  -8    9.80    1.90
   3   1  -8   50.29    2.90
   3   1  -8   49.50    2.80
   3   1  -8   46.50    3.00
   2   1  -8   79.69    4.10
   2   1  -8   79.89    3.90
  -2  -1   8   65.89    3.90
   1   1  -8   27.10    1.70
   1   1  -8   27.20    1.70
  -1  -1   8   24.20    1.80
   0   1  -8    2.90    1.00
   0   1  -8    2.70    0.90
  -1   1  -8  871.11   39.30
  -1   1  -8  867.51   39.20
  -2   1  -8  375.46   17.50
  -2   1  -8  389.66   17.50
  -3   1  -8    5.80    1.20
  -3   1  -8    4.00    1.00
   3  -1   8    3.40    1.20
  -4   1  -8  611.64   27.20
  -4   1  -8  574.44   27.10
   4  -1   8  606.24   27.20
  -5   1  -8    1.20    0.60
  -5   1  -8    0.20    0.80
   5  -1   8    0.80    1.20
  -6   1  -8   12.90    1.20
  -6   1  -8   10.50    1.20
   6  -1   8   14.60    2.80
   7   0  -8   38.50    2.20
   7   0  -8   40.60    2.30
   6   0  -8   30.10    2.10
   6   0  -8   30.20    2.10
   5   0  -8   43.00    2.70
   5   0  -8   47.10    3.20
   5   0  -8   42.20    2.80
   4   0  -8  438.26   19.90
   4   0  -8  445.56   20.00
   4   0  -8  417.16   19.90
   3   0  -8   56.99    3.00
   3   0  -8   49.30    3.20
   3   0  -8   53.99    3.10
   2   0  -8  272.77   12.10
   2   0  -8  266.37   12.10
  -2   0   8  243.88   12.10
   1   0  -8  140.19    6.60
   1   0  -8  143.79    6.70
  -1   0   8  134.19    6.70
   0   0  -8   35.30    2.20
   0   0  -8   38.50    2.20
  -1   0  -8  830.42   37.40
  -1   0  -8  822.92   37.30
  -2   0  -8  685.53   31.00
  -3   0  -8  860.41   38.30
  -3   0  -8  875.01   38.40
   3   0   8  811.12   38.40
  -4   0  -8    3.70    1.10
  -4   0  -8    1.80    0.90
   4   0   8    1.90    1.60
  -5   0  -8   18.10    1.60
  -5   0  -8   19.50    1.50
  -6   0  -8   90.99    4.30
  -6   0  -8   79.49    4.10
   7  -1  -8   51.89    2.80
   7  -1  -8   54.49    2.80
   6  -1  -8   43.90    2.70
   6  -1  -8   47.50    2.80
   5  -1  -8  160.28    8.00
   5  -1  -8  155.98    7.80
   5  -1  -8  171.38    7.90
   4  -1  -8   29.90    2.20
   4  -1  -8   30.70    3.20
   4  -1  -8   29.10    2.50
   3  -1  -8  300.47   13.90
   3  -1  -8  294.97   13.90
   3  -1  -8  306.47   13.90
   2  -1  -8  216.08   10.20
   1  -1  -8  164.08    7.80
   0  -1  -8  298.57   13.70
   0  -1  -8  294.67   13.80
  -1  -1  -8  242.48   13.00
  -1  -1  -8  295.67   12.70
  -2  -1  -8  167.28    8.10
  -2  -1  -8  170.88    8.10
  -3  -1  -8  516.65   24.90
  -3  -1  -8  544.05   25.00
  -3  -1  -8  589.24   25.20
  -4  -1  -8    2.40    1.00
  -4  -1  -8    2.20    0.90
  -5  -1  -8   43.00    2.40
  -5  -1  -8   43.00    2.50
   5   1   8   38.30    2.80
  -6  -1  -8    1.70    0.50
  -6  -1  -8    1.20    0.50
   7  -2  -8   22.00    1.50
   7  -2  -8   22.60    1.70
   6  -2  -8    3.60    1.30
   6  -2  -8    0.60    0.60
   5  -2  -8  255.77   12.30
   5  -2  -8  270.37   12.60
   4  -2  -8   56.49    3.30
   4  -2  -8   58.99    3.30
   4  -2  -8   54.59    3.30
   3  -2  -8   11.50    1.30
   3  -2  -8   11.00    1.90
   3  -2  -8   10.70    1.70
   2  -2  -8  216.28   10.00
   2  -2  -8  204.88   10.10
  -2   2   8  217.38   10.60
   1  -2  -8   13.30    1.20
   0  -2  -8   15.90    1.30
  -1  -2  -8  418.26   18.40
  -1  -2  -8  382.66   18.30
  -2  -2  -8  304.77   14.00
  -2  -2  -8  291.37   13.80
  -3  -2  -8   -0.20    0.60
  -3  -2  -8   -0.50    1.00
  -4  -2  -8    6.80    1.10
  -4  -2  -8    8.50    1.30
  -5  -2  -8   34.80    2.10
  -5  -2  -8   41.10    2.20
   5   2   8   36.30    2.50
  -6  -2  -8   79.49    3.90
   7  -3  -8    0.40    0.60
   6  -3  -8   11.50    1.30
   6  -3  -8   11.60    1.50
   5  -3  -8   16.30    1.80
   5  -3  -8   14.50    2.00
   4  -3  -8   50.29    3.00
   4  -3  -8   49.99    2.90
   3  -3  -8   31.90    2.30
   3  -3  -8   36.40    2.70
   3  -3  -8   33.80    2.50
   2  -3  -8    6.60    1.40
   2  -3  -8    7.50    1.10
   1  -3  -8   25.70    2.40
   1  -3  -8   25.60    1.70
   0  -3  -8   24.50    1.80
   0  -3  -8   19.50    1.60
  -1  -3  -8   45.30    2.70
  -1  -3  -8   46.90    2.70
  -2  -3  -8   88.99    4.50
  -2  -3  -8   82.19    4.30
  -2  -3  -8   79.59    4.40
  -3  -3  -8    6.40    1.40
  -3  -3  -8    6.70    1.10
  -4  -3  -8   53.79    2.80
  -4  -3  -8   50.19    2.80
   4   3   8   49.40    3.10
  -5  -3  -8   20.50    1.40
  -5  -3  -8   22.70    1.50
   5   3   8   21.20    1.80
  -6  -3  -8    0.20    0.60
  -6  -3  -8    0.40    0.50
   6  -4  -8    8.70    1.20
   6  -4  -8    8.20    1.00
   5  -4  -8    0.00    0.90
   5  -4  -8   -0.70    1.30
   4  -4  -8   42.30    2.70
   4  -4  -8   42.50    2.60
   3  -4  -8   37.10    2.80
   3  -4  -8   44.60    2.80
   2  -4  -8   13.40    2.30
   2  -4  -8   16.20    1.60
   1  -4  -8  270.77   12.30
   1  -4  -8  257.27   12.30
   0  -4  -8    6.20    1.40
   0  -4  -8   11.10    1.80
   0  -4  -8    7.90    1.10
  -1  -4  -8    0.70    0.60
  -1  -4  -8    0.70    0.60
  -1  -4  -8    1.40    0.90
  -2  -4  -8    1.40    0.60
  -2  -4  -8    1.90    0.70
  -3  -4  -8  196.48    9.40
  -3  -4  -8  200.88    9.30
  -4  -4  -8    4.30    0.90
  -4  -4  -8    4.30    0.80
   4   4   8    2.90    1.00
  -5  -4  -8    0.70    0.40
  -5  -4  -8    0.80    0.40
   5   4   8   -0.20    0.80
   6  -5  -8    0.60    0.70
   6  -5  -8    0.80    0.60
   5  -5  -8    0.70    0.90
   5  -5  -8    0.20    0.70
   4  -5  -8   -0.10    1.20
   4  -5  -8    0.00    1.20
   3  -5  -8  124.49    6.20
   2  -5  -8  210.58    9.80
   2  -5  -8  203.88    9.70
   1  -5  -8   14.80    1.50
   1  -5  -8   14.20    1.70
   1  -5  -8   13.50    1.90
   0  -5  -8   31.20    2.10
   0  -5  -8   33.70    2.20
  -1  -5  -8   10.50    1.40
  -1  -5  -8    7.90    1.20
  -2  -5  -8   33.90    2.10
  -2  -5  -8   31.30    2.10
  -3  -5  -8   42.30    2.40
  -3  -5  -8   45.40    2.40
   3   5   8   41.10    2.60
  -4  -5  -8   17.10    1.20
  -4  -5  -8   16.00    1.20
   4   5   8   17.80    1.40
   5  -6  -8    1.00    0.80
   3  -6  -8   15.90    1.80
   2  -6  -8  109.59    5.30
   2  -6  -8  106.49    5.60
   1  -6  -8   76.09    3.90
   1  -6  -8   76.29    3.90
   0  -6  -8    8.70    1.20
   0  -6  -8   12.00    1.40
  -1  -6  -8    3.10    1.10
  -1  -6  -8    2.50    0.90
  -2  -6  -8   96.39    4.70
  -2  -6  -8   98.39    4.80
   2   6   8   97.29    4.90
  -3  -6  -8   73.49    3.70
  -3  -6  -8   76.39    3.70
   3   6   8   76.49    3.90
  -4  -6  -8    7.70    1.00
  -4  -6  -8   10.70    0.80
   2  -7  -8   10.00    1.40
   2  -7  -8    9.70    1.20
   1  -7  -8   16.50    1.30
   1  -7  -8   15.00    1.50
   0  -7  -8    3.60    0.70
   0  -7  -8    4.70    0.80
  -1  -7  -8    2.20    0.70
  -1  -7  -8    2.20    0.80
  -2  -7  -8   49.00    2.70
  -2  -7  -8   57.09    2.80
   2  -8  -8   31.70    1.90
   1  -8  -8    0.40    0.50
   0  -8  -8    7.90    0.80
   0  -9   9   36.70    2.00
   1  -9   9   97.99    4.60
   2  -9   9   30.80    1.70
  -2  -8   9    8.20    1.10
  -1  -8   9   11.60    1.10
   0  -8   9   15.90    1.30
   1  -8   9  114.99    5.50
   2  -8   9   18.70    1.40
  -3   8  -9    3.40    1.10
   3  -8   9    2.30    0.90
  -4   8  -9   55.49    2.80
   4  -8   9   55.89    2.80
  -3  -7   9    1.80    0.60
  -2  -7   9    1.10    0.50
  -1  -7   9  279.27   12.90
   0  -7   9  349.27   16.10
   1  -7   9    8.70    1.20
   2  -7   9    0.00    0.60
   2  -7   9   -1.00    1.10
   3  -7   9   -0.20    0.90
   3  -7   9    0.10    0.60
  -4   7  -9   26.30    1.80
   4  -7   9   28.10    1.90
   4  -7   9   27.60    1.80
  -5   7  -9    1.10    0.50
   5  -7   9    1.30    0.70
   4   6  -9   21.30    2.10
  -4  -6   9   21.40    1.50
   3   6  -9   52.19    3.20
  -3  -6   9   52.99    2.90
   2   6  -9   24.00    2.50
  -2  -6   9   24.30    1.70
  -1  -6   9   47.70    2.70
   0  -6   9   58.49    3.20
   1  -6   9  134.99    6.80
   1  -6   9  146.59    6.90
   2  -6   9   19.80    1.90
   2  -6   9   21.60    1.80
   3  -6   9   42.10    2.60
   3  -6   9   43.40    2.60
  -4   6  -9  112.39    5.60
   4  -6   9  112.49    5.60
   4  -6   9  117.59    5.60
  -5   6  -9   25.80    1.60
   5  -6   9   26.70    1.90
   5  -6   9   21.20    2.20
   5   5  -9  140.79    6.80
  -5  -5   9  136.19    6.50
   4   5  -9   45.10    3.10
  -4  -5   9   61.19    3.30
   3   5  -9  205.88   10.30
  -3  -5   9  223.48   10.10
   2   5  -9  408.76   18.20
  -2  -5   9  374.96   17.90
   1   5  -9  219.68   10.30
  -1  -5   9  211.08   10.10
   0  -5   9    3.20    1.20
   1  -5   9   48.60    2.80
   1  -5   9   49.50    3.00
   2  -5   9    4.50    1.40
   2  -5   9    5.70    1.30
   3  -5   9   22.90    1.90
   3  -5   9   22.90    2.00
  -4   5  -9    3.40    1.20
   4  -5   9    3.40    1.30
   4  -5   9    4.50    1.10
  -5   5  -9    2.20    0.60
   5  -5   9    1.00    1.10
  -6   5  -9   -0.30    0.40
   6  -5   9   -0.20    0.60
   6   4  -9   11.50    1.40
  -6  -4   9    9.30    1.30
   5   4  -9    6.00    1.20
   4   4  -9  109.29    5.60
   3   4  -9   54.39    3.20
   2   4  -9    7.00    1.90
   2   4  -9    7.60    1.40
   1   4  -9    5.70    1.50
   1   4  -9    5.50    1.10
   0   4  -9   87.09    4.60
   0  -4   9   83.09    4.30
   1  -4   9    7.00    1.40
   2  -4   9   52.89    3.10
  -3   4  -9   14.40    1.60
   3  -4   9   12.90    2.10
   3  -4   9   13.40    1.50
  -4   4  -9    0.90    0.70
   4  -4   9    1.30    0.80
   4  -4   9    0.90    1.40
  -5   4  -9  124.69    6.20
   5  -4   9  128.09    6.40
  -6   4  -9   87.49    4.30
   6  -4   9   86.99    4.30
   6   3  -9   46.00    2.80
   5   3  -9   19.10    1.80
   4   3  -9  540.65   24.60
   3   3  -9   23.20    1.80
   3   3  -9   21.50    2.10
   2   3  -9    5.50    1.10
   2   3  -9    0.30    1.00
   1   3  -9   37.30    2.30
   1   3  -9   32.20    2.40
   0   3  -9  766.72   32.90
   0   3  -9  699.63   32.70
   0  -3   9  709.83   32.80
   1  -3   9   -0.70    0.90
  -2   3  -9    6.70    1.60
   2  -3   9    5.00    1.20
   2  -3   9    6.30    1.50
  -3   3  -9    8.80    1.40
   3  -3   9    8.00    1.50
  -4   3  -9   67.39    3.70
   4  -3   9   68.29    4.10
  -5   3  -9  164.18    7.90
   5  -3   9  164.38    7.90
  -6   3  -9   33.90    2.00
   6  -3   9   34.20    2.20
   6   2  -9   46.50    2.90
   6   2  -9   48.30    2.90
   5   2  -9    7.10    1.60
   5   2  -9    4.40    1.20
   5   2  -9    4.60    1.40
   4   2  -9   83.29    4.60
   4   2  -9   90.89    4.50
   4   2  -9   87.89    4.60
   3   2  -9   32.20    2.10
   3   2  -9   30.30    2.10
   3   2  -9   26.60    2.40
   2   2  -9    4.00    1.10
   2   2  -9    4.60    1.50
   2   2  -9    2.80    0.80
   1   2  -9   20.90    1.60
   1   2  -9   16.20    1.90
   1   2  -9   21.90    2.10
   0   2  -9  139.59    7.00
   0   2  -9  140.49    7.20
   0   2  -9  152.98    7.00
  -1   2  -9  442.46   20.20
  -2   2  -9   81.09    4.20
  -3   2  -9    9.10    1.60
   3  -2   9   12.30    1.70
  -4   2  -9  634.14   29.10
   4  -2   9  639.34   29.00
  -5   2  -9  223.48   10.00
  -5   2  -9  188.38    9.90
   5  -2   9  222.98   10.10
  -6   2  -9   37.50    2.20
   6  -2   9   35.80    2.50
   6   1  -9   11.50    1.70
   6   1  -9   11.80    1.50
   6   1  -9    9.30    1.20
   5   1  -9  133.09    6.20
   5   1  -9  116.79    6.30
   5   1  -9  127.39    6.20
   4   1  -9  833.32   38.50
   4   1  -9  883.31   38.70
   4   1  -9  839.42   38.50
   3   1  -9  139.59    7.20
   3   1  -9  148.99    7.10
   3   1  -9  154.28    7.20
   2   1  -9  372.96   17.70
   2   1  -9  416.86   17.80
   2   1  -9  371.26   17.70
   1   1  -9  886.01   42.60
   1   1  -9  995.30   42.50
   0   1  -9  194.68    9.40
   0   1  -9  198.88    9.30
  -1   1  -9    9.30    1.20
  -2   1  -9   35.70    2.40
  -2   1  -9   36.20    2.30
  -3   1  -9  354.46   16.00
  -3   1  -9  332.17   16.00
   3  -1   9  356.46   16.10
  -4   1  -9  109.39    5.50
   4  -1   9  109.29    5.60
  -5   1  -9   97.29    5.20
   5  -1   9  101.29    5.20
  -6   1  -9  218.18    9.40
  -6   1  -9  176.28    9.10
   7   0  -9   85.39    4.10
   6   0  -9   49.60    2.70
   6   0  -9   49.50    2.70
   6   0  -9   43.60    3.20
   5   0  -9   34.60    2.40
   5   0  -9   34.10    2.50
   5   0  -9   36.70    2.30
   4   0  -9   16.40    1.60
   4   0  -9   16.30    1.60
   4   0  -9   16.40    1.80
   3   0  -9  116.99    5.90
   3   0  -9  120.09    5.90
   3   0  -9  120.29    5.90
   2   0  -9  292.67   12.80
   2   0  -9  269.27   12.70
   2   0  -9  260.87   12.70
   1   0  -9  509.05   23.00
   1   0  -9  498.05   22.90
   0   0  -9  629.64   28.80
   0   0  -9  639.24   28.90
  -1   0  -9   12.60    1.20
  -2   0  -9    7.20    1.30
  -2   0  -9    8.40    1.20
   3   0   9  329.27   15.30
  -4   0  -9  329.87   14.60
  -4   0  -9  306.07   14.50
   4   0   9  306.57   14.70
  -5   0  -9   75.79    3.70
  -5   0  -9   64.19    3.60
  -6   0  -9   61.59    3.00
  -6   0  -9   53.89    3.40
   7  -1  -9   29.30    1.80
   7  -1  -9   22.00    1.50
   6  -1  -9    2.80    1.00
   6  -1  -9    2.20    0.80
   5  -1  -9  335.27   16.20
   5  -1  -9  352.26   16.10
   5  -1  -9  359.36   16.30
   4  -1  -9   99.39    5.30
   4  -1  -9  103.89    5.30
   4  -1  -9  107.69    5.30
   3  -1  -9  299.47   13.80
   3  -1  -9  295.77   13.80
   3  -1  -9  297.97   13.80
   2  -1  -9  158.28    7.80
   2  -1  -9  164.48    7.70
   2  -1  -9  157.08    7.80
   1  -1  -9  156.18    7.50
   0  -1  -9  114.39    5.60
  -1  -1  -9   31.10    2.00
  -1  -1  -9   29.40    2.20
  -2  -1  -9  241.78   11.20
  -2  -1  -9  236.78   11.30
  -3  -1  -9   85.59    4.50
  -3  -1  -9   85.99    4.40
  -4  -1  -9  128.89    6.40
  -4  -1  -9  120.49    6.00
  -5  -1  -9  131.29    6.50
  -5  -1  -9  145.29    6.70
  -6  -1  -9   11.50    1.10
  -6  -1  -9    7.60    1.20
   7  -2  -9   19.90    1.30
   7  -2  -9   22.40    1.50
   6  -2  -9    0.40    0.70
   6  -2  -9   -0.40    0.70
   5  -2  -9   15.30    1.60
   5  -2  -9   15.00    1.70
   4  -2  -9   26.10    2.00
   4  -2  -9   23.30    2.10
   4  -2  -9   24.90    2.10
   3  -2  -9  323.57   15.20
   3  -2  -9  326.87   15.20
   3  -2  -9  338.47   15.30
   2  -2  -9   54.29    2.90
   2  -2  -9   49.40    3.30
   2  -2  -9   50.19    3.70
   1  -2  -9  306.07   13.30
   1  -2  -9  266.37   13.30
   0  -2  -9  169.58    7.80
   0  -2  -9  157.18    7.80
  -1  -2  -9  159.28    7.70
  -1  -2  -9  162.68    8.00
  -2  -2  -9   64.39    3.50
  -2  -2  -9   65.29    3.60
  -3  -2  -9  173.48    8.20
  -3  -2  -9  172.88    8.30
  -4  -2  -9    3.70    0.90
  -4  -2  -9    5.60    1.30
  -5  -2  -9  128.59    5.90
  -5  -2  -9  115.29    5.80
   5   2   9  126.89    6.20
  -6  -2  -9   46.90    2.40
   7  -3  -9    2.50    0.80
   6  -3  -9   -0.50    0.50
   6  -3  -9    0.00    0.70
   5  -3  -9    4.50    1.40
   5  -3  -9    3.80    1.20
   4  -3  -9    1.20    0.90
   4  -3  -9    1.00    0.80
   3  -3  -9    1.30    1.00
   3  -3  -9    0.80    1.10
   3  -3  -9    2.00    0.90
   2  -3  -9   11.20    2.30
   2  -3  -9    7.70    1.20
   1  -3  -9  197.28    9.70
   1  -3  -9  211.18    9.70
   0  -3  -9   77.19    4.00
   0  -3  -9   75.49    4.00
  -1  -3  -9    3.40    0.90
  -1  -3  -9    1.30    0.80
  -2  -3  -9  430.96   19.40
  -2  -3  -9  416.16   19.30
  -2  -3  -9  413.06   19.30
  -3  -3  -9   63.79    3.30
  -3  -3  -9   59.09    3.30
  -4  -3  -9   55.69    3.00
  -4  -3  -9   54.39    2.90
   4   3   9   53.79    3.20
  -5  -3  -9   15.20    1.20
  -5  -3  -9   16.60    1.20
   5   3   9   15.90    1.70
   6  -4  -9   45.10    2.40
   5  -4  -9    0.70    0.70
   5  -4  -9    0.50    0.80
   4  -4  -9   27.80    2.10
   4  -4  -9   27.80    2.20
   3  -4  -9   16.00    2.30
   3  -4  -9   11.60    2.10
   2  -4  -9   44.00    2.70
   1  -4  -9  152.58    7.50
   1  -4  -9  159.58    7.60
   0  -4  -9  312.67   14.90
   0  -4  -9  332.07   15.00
  -1  -4  -9  388.26   17.40
  -1  -4  -9  378.36   17.50
  -1  -4  -9  367.06   17.40
  -2  -4  -9    6.60    1.50
  -2  -4  -9    4.20    1.00
  -3  -4  -9    7.80    1.00
  -3  -4  -9    6.70    2.00
  -4  -4  -9   97.09    4.70
  -4  -4  -9  100.59    4.80
   4   4   9   95.89    4.90
  -5  -4  -9  126.89    6.30
  -5  -4  -9  141.29    6.20
   6  -5  -9    6.00    1.00
   5  -5  -9   29.50    1.90
   5  -5  -9   28.50    2.00
   4  -5  -9   15.40    1.80
   2  -5  -9   60.49    3.40
   1  -5  -9  121.49    5.80
   1  -5  -9  114.69    5.90
   0  -5  -9   31.90    2.20
   0  -5  -9   35.20    2.40
   0  -5  -9   38.80    2.20
  -1  -5  -9  180.08    8.60
  -1  -5  -9  181.68    8.50
  -2  -5  -9   20.40    1.50
  -2  -5  -9   17.70    1.60
  -3  -5  -9   34.70    2.00
  -3  -5  -9   33.30    2.10
   3   5   9   36.80    2.40
  -4  -5  -9   24.00    1.30
  -4  -5  -9   19.00    1.40
   4   5   9   22.80    1.60
   2  -6  -9    9.30    1.50
   1  -6  -9  183.08    8.60
   1  -6  -9  180.48    8.50
   0  -6  -9   87.09    4.40
   0  -6  -9   88.59    4.40
  -1  -6  -9   13.80    1.40
  -1  -6  -9   12.50    1.20
  -2  -6  -9    0.30    0.40
  -2  -6  -9    0.10    0.70
   2   6   9   -0.50    0.70
  -3  -6  -9   25.10    1.60
  -3  -6  -9   27.20    1.50
   3   6   9   25.00    1.70
   2  -7  -9   37.20    2.40
   1  -7  -9   20.80    1.40
   0  -7  -9   10.90    1.00
   0  -7  -9   14.40    1.60
  -1  -7  -9    5.80    0.90
  -1  -7  -9    8.10    1.30
  -2  -7  -9   17.90    1.10
   0  -9  10    3.80    0.90
   1  -9  10   64.09    3.10
  -2  -8  10   26.30    1.70
  -1  -8  10   34.70    2.00
   0  -8  10    2.60    0.80
   1  -8  10   -0.10    0.50
   2  -8  10   58.19    3.00
  -3   8 -10   36.00    2.20
   3  -8  10   40.10    2.10
  -3  -7  10  209.38    9.60
  -2  -7  10    8.70    1.00
  -1  -7  10    0.30    0.50
   0  -7  10    2.10    0.60
   1  -7  10  380.56   17.60
   2  -7  10   25.50    1.70
   2  -7  10   21.30    2.00
  -3   7 -10  157.88    7.70
   3  -7  10  165.28    7.60
   3  -7  10  164.08    7.70
  -4   7 -10   74.79    3.60
   4  -7  10   68.99    3.60
   4  -7  10   73.39    3.90
   4   6 -10   16.00    1.80
  -4  -6  10   16.70    1.30
   3   6 -10   27.50    2.30
  -3  -6  10   25.60    1.70
   2   6 -10   26.50    2.80
  -2  -6  10   30.40    1.90
  -1  -6  10    0.50    0.60
   0  -6  10  105.99    5.50
   0  -6  10  112.19    5.60
   1  -6  10   28.80    2.10
   1  -6  10   27.50    1.90
   2  -6  10    6.60    1.20
   2  -6  10    3.90    1.30
  -3   6 -10    8.20    1.40
   3  -6  10    9.40    1.50
   3  -6  10   10.10    1.60
  -4   6 -10   10.50    1.20
   4  -6  10   10.80    1.50
   4  -6  10   11.20    1.30
  -5   6 -10   29.30    1.90
   5  -6  10   32.40    1.80
   5   5 -10    1.90    0.90
  -5  -5  10    0.60    0.50
   4   5 -10  116.79    6.10
  -4  -5  10  126.19    5.90
   3   5 -10    1.80    0.90
  -3  -5  10    1.30    0.60
   2   5 -10   80.39    5.20
  -2  -5  10   91.99    4.40
   1   5 -10  307.07   14.30
  -1  -5  10  301.27   14.10
   0  -5  10  418.66   19.20
   1  -5  10    9.00    1.30
   1  -5  10   11.10    1.50
   2  -5  10  148.59    7.30
   2  -5  10  153.78    7.30
  -3   5 -10  333.87   15.00
   3  -5  10  321.27   15.00
   3  -5  10  315.37   15.00
  -4   5 -10   24.90    1.80
   4  -5  10   24.70    1.80
   4  -5  10   23.90    2.30
  -5   5 -10   32.90    2.10
   5  -5  10   40.20    2.60
   6   4 -10   -0.40    0.90
  -6  -4  10    0.40    0.60
   5   4 -10    0.90    0.80
   4   4 -10   81.99    4.50
   3   4 -10   15.90    2.20
   3   4 -10   15.20    2.10
   2   4 -10    5.60    1.40
   2   4 -10    3.70    1.00
   0   4 -10   83.09    4.50
   0  -4  10   75.39    4.10
  -1   4 -10   66.59    4.00
   1  -4  10   68.99    3.70
  -2   4 -10  326.57   15.00
   2  -4  10  323.97   15.00
   2  -4  10  323.87   15.00
  -3   4 -10  147.69    7.00
   3  -4  10  140.29    7.00
   3  -4  10  142.79    7.10
  -4   4 -10  118.99    5.80
   4  -4  10  113.69    5.80
  -5   4 -10   20.20    1.50
   5  -4  10   20.40    1.70
  -6   4 -10    7.70    1.20
   6  -4  10    6.60    1.10
   6   3 -10   63.69    3.50
   5   3 -10    9.90    1.40
   5   3 -10   12.00    1.80
   4   3 -10   27.80    2.20
   4   3 -10   25.80    2.10
   3   3 -10  625.64   27.70
   3   3 -10  579.04   27.30
   2   3 -10  959.80   41.00
   2   3 -10  851.31   40.80
   1   3 -10    6.40    1.40
   1   3 -10    5.10    1.40
   0   3 -10    5.50    1.40
   0  -3  10    3.80    0.90
  -1   3 -10  132.89    6.90
   1  -3  10  141.49    6.80
  -2   3 -10  520.45   22.50
   2  -3  10  462.45   22.40
  -3   3 -10   42.60    2.60
   3  -3  10   42.90    2.90
  -4   3 -10   92.49    4.60
   4  -3  10   85.69    4.70
  -5   3 -10  249.78   11.40
   5  -3  10  237.28   11.40
  -6   3 -10    3.70    1.00
   6  -3  10    1.50    0.90
   6   2 -10   12.50    1.50
   5   2 -10  208.68   10.30
   5   2 -10  232.88   10.00
   5   2 -10  198.28   10.10
   4   2 -10   70.89    3.80
   4   2 -10   70.69    3.90
   3   2 -10   36.20    2.40
   3   2 -10   35.40    2.30
   2   2 -10  304.57   14.50
   2   2 -10  332.37   14.70
   2   2 -10  306.47   14.50
   1   2 -10  307.97   13.40
   1   2 -10  264.37   13.20
   0   2 -10  200.68    9.90
   0   2 -10  221.38   10.00
  -1   2 -10  452.65   20.20
  -1   2 -10  427.36   20.10
  -2   2 -10  579.24   25.70
  -2   2 -10  561.94   25.90
   2  -2  10  555.74   25.80
  -3   2 -10  120.99    5.90
   3  -2  10  114.79    6.00
  -4   2 -10    6.80    1.30
   4  -2  10    7.20    1.70
  -5   2 -10    1.40    0.60
   5  -2  10    2.70    1.00
  -6   2 -10   27.80    1.70
   6  -2  10   27.20    2.10
   6   1 -10   66.89    3.90
   6   1 -10   72.69    3.60
   6   1 -10   74.19    3.70
   5   1 -10   99.09    4.80
   5   1 -10   85.19    4.90
   5   1 -10   96.59    4.80
   4   1 -10  455.05   21.10
   4   1 -10  450.25   21.10
   4   1 -10  478.95   21.30
   3   1 -10  463.25   21.20
   3   1 -10  467.05   21.00
   3   1 -10  450.35   21.00
   2   1 -10  529.55   25.00
   2   1 -10  564.94   25.10
   2   1 -10  555.94   25.00
   1   1 -10    8.40    1.60
   1   1 -10    7.60    1.10
   0   1 -10  145.79    7.50
   0   1 -10  168.88    7.60
  -1   1 -10  189.88    9.20
  -1   1 -10  195.98    9.20
  -2   1 -10    0.00    0.80
  -2   1 -10    0.80    0.80
  -3   1 -10  133.49    6.50
  -3   1 -10  128.99    6.50
   3  -1  10  134.19    6.60
  -4   1 -10   31.80    2.30
   4  -1  10   24.50    2.40
  -5   1 -10    3.00    1.00
   5  -1  10    3.40    1.20
  -6   1 -10    0.80    0.50
   7   0 -10   11.10    0.90
   7   0 -10   13.10    1.20
   6   0 -10  100.69    4.90
   6   0 -10   95.49    5.30
   6   0 -10  106.49    5.00
   5   0 -10  113.19    5.60
   5   0 -10  115.29    5.60
   5   0 -10  106.39    5.70
   4   0 -10   21.80    1.90
   4   0 -10   24.00    2.00
   4   0 -10   21.80    1.80
   3   0 -10  141.99    7.10
   3   0 -10  146.49    7.10
   3   0 -10  150.88    7.20
   2   0 -10  173.58    7.90
   2   0 -10  161.08    7.90
   2   0 -10  158.98    7.90
   1   0 -10    2.10    1.00
   0   0 -10    1.10    1.00
  -1   0 -10  268.67   12.70
  -1   0 -10  276.27   12.70
  -2   0 -10   69.99    3.70
  -2   0 -10   67.39    3.80
  -3   0 -10  259.47   12.00
  -3   0 -10  268.37   12.10
   3   0  10  239.58   12.00
  -4   0 -10   33.10    2.10
   4   0  10   29.50    4.40
  -5   0 -10    4.90    0.90
  -6   0 -10    0.60    0.40
   7  -1 -10    0.40    0.40
   7  -1 -10    2.40    0.80
   6  -1 -10   49.60    2.60
   6  -1 -10   47.40    2.70
   5  -1 -10    0.40    0.60
   5  -1 -10    0.30    1.00
   5  -1 -10    1.20    0.80
   4  -1 -10   54.59    3.20
   4  -1 -10   61.09    3.40
   4  -1 -10   55.89    3.30
   3  -1 -10   69.89    4.40
   3  -1 -10   69.49    3.90
   3  -1 -10   73.69    3.90
   2  -1 -10   38.80    2.30
   2  -1 -10   34.60    2.70
   2  -1 -10   34.10    2.60
   1  -1 -10   19.90    1.50
   1  -1 -10   20.20    2.10
   0  -1 -10    3.00    0.90
   0  -1 -10    2.10    1.20
  -1  -1 -10    5.20    1.00
  -1  -1 -10    7.10    1.40
  -2  -1 -10  221.18   10.70
  -2  -1 -10  231.78   10.80
  -3  -1 -10  176.58    8.80
  -3  -1 -10  191.68    9.00
  -4  -1 -10   12.30    1.30
  -5  -1 -10  146.89    7.00
  -6  -1 -10    8.70    0.80
   7  -2 -10    1.50    0.50
   7  -2 -10    0.50    0.40
   6  -2 -10   30.40    1.90
   6  -2 -10   33.80    2.10
   5  -2 -10   23.90    2.20
   5  -2 -10   22.90    1.70
   4  -2 -10   39.50    2.70
   4  -2 -10   42.30    2.60
   4  -2 -10   39.00    2.70
   3  -2 -10   69.59    3.80
   3  -2 -10   69.59    3.90
   3  -2 -10   72.69    4.00
   2  -2 -10  153.58    7.30
   2  -2 -10  146.09    7.30
   1  -2 -10  283.27   12.30
   1  -2 -10  244.08   12.20
   0  -2 -10    1.00    0.50
   0  -2 -10    0.70    1.00
  -1  -2 -10    0.30    0.80
  -1  -2 -10    4.10    1.00
  -2  -2 -10  716.23   33.30
  -2  -2 -10  754.72   33.60
  -3  -2 -10  280.17   13.00
  -4  -2 -10   63.29    3.40
  -5  -2 -10   12.60    1.00
   5   2  10   10.90    2.00
   6  -3 -10  103.59    5.10
   6  -3 -10  107.29    5.10
   5  -3 -10    0.90    0.60
   5  -3 -10    0.00    0.80
   4  -3 -10   78.69    4.10
   4  -3 -10   74.19    4.10
   3  -3 -10  128.39    6.30
   3  -3 -10  122.89    6.30
   3  -3 -10  133.39    6.40
   2  -3 -10   52.49    3.00
   2  -3 -10   53.69    3.30
   1  -3 -10    0.50    0.50
   0  -3 -10    8.80    1.70
   0  -3 -10   10.70    1.20
  -1  -3 -10  225.48   10.50
  -1  -3 -10  221.28   10.60
  -2  -3 -10   97.29    5.10
  -2  -3 -10  100.29    5.00
  -3  -3 -10  166.38    7.90
  -4  -3 -10  242.88   11.30
   4   3  10  246.18   11.50
  -5  -3 -10   53.19    2.70
   6  -4 -10    9.40    1.10
   6  -4 -10    9.90    1.00
   5  -4 -10   20.90    1.60
   4  -4 -10   49.30    2.90
   4  -4 -10   52.39    3.00
   3  -4 -10  134.99    6.60
   2  -4 -10  211.48   10.00
   1  -4 -10    9.60    1.60
   1  -4 -10    8.80    1.60
   0  -4 -10   11.50    1.60
   0  -4 -10   14.40    1.50
  -1  -4 -10  229.48   10.50
  -1  -4 -10  217.98   10.60
  -2  -4 -10  471.25   21.50
  -3  -4 -10  104.09    5.10
  -4  -4 -10   14.20    1.10
   4   4  10   16.10    1.40
   5  -5 -10   40.70    2.40
   1  -5 -10    2.40    0.90
   1  -5 -10    3.50    1.20
   0  -5 -10   65.39    3.30
   0  -5 -10   59.89    3.40
  -1  -5 -10   28.80    1.90
  -2  -5 -10  207.78    9.70
  -3  -5 -10  139.29    6.50
   3   5  10  135.49    6.60
  -4  -5 -10    4.40    0.60
   1  -6 -10    1.70    0.70
   0  -6 -10    1.50    0.60
  -1  -6 -10  166.68    7.70
   1   6  10  162.18    7.80
  -2  -6 -10    9.10    0.90
   2   6  10   10.30    1.20
  -3  -6 -10   10.00    0.80
   1  -7 -10    0.00    0.70
   0  -7 -10   84.79    4.10
  -1  -7 -10   44.80    2.30
  -2  -8  11   10.10    1.00
  -1  -8  11    0.90    0.40
   0  -8  11   82.69    4.00
   1  -8  11   -0.10    0.50
   2  -8  11    4.80    0.90
   3  -8  11    6.10    1.00
  -3  -7  11    1.40    0.50
  -2  -7  11   13.60    1.10
  -1  -7  11   25.50    1.70
   0  -7  11  125.19    6.00
   1  -7  11    2.90    1.00
  -2   7 -11    1.40    0.90
   2  -7  11    0.10    1.00
   2  -7  11    3.30    1.10
  -3   7 -11  110.39    5.60
   3  -7  11  116.89    5.50
   3  -7  11  120.09    5.60
  -4   7 -11    1.00    0.60
   4  -7  11    1.20    0.90
   4  -7  11    0.80    0.80
   4   6 -11    0.10    1.10
  -4  -6  11    0.60    0.40
   3   6 -11   54.49    4.10
  -3  -6  11   63.89    3.10
  -2  -6  11   12.30    1.20
  -1  -6  11   84.39    4.30
   0  -6  11   23.20    2.20
   0  -6  11   28.10    1.80
   1  -6  11   77.29    4.10
   1  -6  11   80.79    4.10
  -2   6 -11   96.69    5.10
   2  -6  11  100.39    5.30
   2  -6  11  108.29    5.10
  -3   6 -11  124.69    6.20
   3  -6  11  125.79    6.20
   3  -6  11  130.69    6.20
  -4   6 -11    5.80    1.10
   4  -6  11    8.00    1.10
   4  -6  11    4.70    1.80
  -5   6 -11   11.50    1.00
   5  -6  11   10.70    1.10
   5   5 -11   84.79    4.20
  -5  -5  11   77.39    4.00
   4   5 -11  162.38    8.10
  -4  -5  11  170.18    7.80
   3   5 -11   26.50    2.30
  -3  -5  11   31.10    1.90
   2   5 -11    6.70    1.70
  -2  -5  11    4.50    1.10
  -1  -5  11  225.68   10.60
   0  -5  11  361.56   16.60
   1  -5  11   30.80    2.10
   1  -5  11   33.00    2.20
  -2   5 -11  676.93   30.50
   2  -5  11  676.13   30.50
   2  -5  11  665.63   30.50
  -3   5 -11   74.59    3.90
   3  -5  11   74.09    3.90
   3  -5  11   73.89    4.00
  -4   5 -11    0.40    0.60
   4  -5  11   -0.10    0.60
  -5   5 -11   -0.30    0.50
   5  -5  11    0.90    0.60
  -6  -4  11  182.88    8.40
   5   4 -11   15.50    1.70
   4   4 -11   87.99    5.00
   3   4 -11   43.10    2.90
   3   4 -11   47.80    2.80
   2   4 -11   42.50    2.80
   2   4 -11   47.40    3.00
   1   4 -11    2.90    1.10
  -1  -4  11    1.70    0.60
   0   4 -11  712.83   32.20
   0  -4  11  703.53   32.10
   1  -4  11  273.87   12.70
  -2   4 -11  264.17   11.90
   2  -4  11  247.18   11.90
   2  -4  11  248.88   11.90
  -3   4 -11  137.29    6.20
   3  -4  11  123.99    6.20
   3  -4  11  115.19    6.40
  -4   4 -11   17.20    2.10
  -5   4 -11   11.10    1.10
   5  -4  11   12.10    1.70
   6   3 -11  139.99    6.80
   5   3 -11  347.47   16.80
   5   3 -11  374.76   16.50
   4   3 -11   92.79    4.50
   4   3 -11   80.89    4.60
   3   3 -11  169.08    8.20
   3   3 -11  158.48    7.80
   2   3 -11   20.30    1.90
   2   3 -11   18.50    1.80
   1   3 -11 1195.48   57.09
   1   3 -11 1347.87   57.39
   0   3 -11   77.39    4.10
   0  -3  11   71.89    4.00
  -1   3 -11  449.06   22.60
   1  -3  11  504.45   21.80
  -2   3 -11  608.84   27.10
   2  -3  11  580.44   27.10
  -3   3 -11    7.90    1.30
   3  -3  11    7.90    1.40
  -4   3 -11   51.59    3.00
   4  -3  11   53.59    3.40
  -5   3 -11   12.50    1.20
   5  -3  11   15.90    1.50
  -6   3 -11   34.90    2.00
   6  -3  11   37.70    2.30
   6   2 -11   66.99    3.30
   6   2 -11   60.49    3.50
   5   2 -11   22.20    1.70
   5   2 -11   24.20    1.80
   5   2 -11   22.20    2.10
   4   2 -11   40.80    2.80
   4   2 -11   48.30    2.80
   4   2 -11   48.50    2.70
   3   2 -11   53.49    3.10
   3   2 -11   50.69    2.90
   3   2 -11   52.09    3.10
   2   2 -11  187.78    9.00
   2   2 -11  184.98    8.90
   1   2 -11  636.34   30.70
   1   2 -11  722.83   30.90
   0   2 -11  354.86   15.50
   0   2 -11  333.27   15.30
   0  -2  11  309.77   15.40
  -1   2 -11    0.90    0.80
  -2   2 -11   59.19    3.70
  -2   2 -11   63.89    3.50
   2  -2  11   60.29    3.50
  -3   2 -11    0.30    0.80
   3  -2  11    1.80    0.90
  -4   2 -11    0.70    0.50
   4  -2  11    0.40    0.90
   5  -2  11    4.80    1.50
  -6   2 -11   11.30    1.20
   6   1 -11  143.89    7.40
   6   1 -11  150.28    7.10
   6   1 -11  158.88    7.10
   5   1 -11   43.60    2.50
   5   1 -11   44.20    2.60
   5   1 -11   39.00    2.70
   4   1 -11    0.60    0.70
   4   1 -11    2.10    0.90
   4   1 -11    1.90    0.70
   3   1 -11   53.59    3.10
   3   1 -11   47.30    2.80
   3   1 -11   47.90    3.00
   2   1 -11  328.47   16.00
   2   1 -11  382.66   16.60
   2   1 -11  335.87   16.00
   1   1 -11    6.00    1.40
   1   1 -11    6.70    1.10
   0   1 -11  129.89    6.40
   0   1 -11  129.59    6.30
  -1   1 -11  855.81   38.50
  -1   1 -11  848.12   38.60
  -2   1 -11   51.89    3.10
  -2   1 -11   51.79    3.60
  -3   1 -11  127.29    6.10
  -3   1 -11  116.59    6.20
   3  -1  11  122.89    6.20
  -4   1 -11  257.87   11.80
   4  -1  11  245.58   11.80
  -5   1 -11   24.90    1.80
   5  -1  11   20.90    2.40
  -6   1 -11   81.99    4.30
   6   0 -11    3.60    1.00
   6   0 -11    4.20    2.00
   6   0 -11    4.40    1.20
   5   0 -11   19.70    1.70
   5   0 -11   17.40    1.90
   5   0 -11   20.10    1.50
   4   0 -11   18.30    1.60
   4   0 -11   16.60    1.70
   4   0 -11   17.00    1.80
   3   0 -11  356.46   16.70
   3   0 -11  352.16   16.70
   3   0 -11  379.06   16.90
   2   0 -11    4.40    1.00
   2   0 -11    3.90    0.90
   2   0 -11    5.60    1.10
   1   0 -11   67.19    3.80
   1   0 -11   73.89    3.80
   0   0 -11  233.48   11.10
   0   0 -11  242.68   11.20
  -1   0 -11  244.78   11.50
  -1   0 -11  243.08   11.40
  -2   0 -11  104.69    5.30
  -2   0 -11  105.99    5.40
  -3   0 -11   36.30    2.40
  -3   0 -11   40.90    2.70
   3   0  11   37.60    2.80
  -4   0 -11    1.70    0.60
  -5   0 -11   67.59    3.40
  -6   0 -11    3.50    0.70
   6  -1 -11   23.00    1.50
   6  -1 -11   23.70    1.60
   5  -1 -11  322.47   14.60
   5  -1 -11  330.27   14.60
   5  -1 -11  293.87   14.70
   4  -1 -11  147.69    7.50
   4  -1 -11  150.68    7.40
   4  -1 -11  158.18    7.40
   3  -1 -11   73.49    4.00
   3  -1 -11   76.79    4.10
   3  -1 -11   73.99    4.00
   2  -1 -11   18.30    2.20
   2  -1 -11   20.00    2.20
   2  -1 -11   21.20    1.70
   1  -1 -11  129.19    6.30
   1  -1 -11  127.19    6.50
   0  -1 -11  259.97   12.00
   0  -1 -11  229.88   11.40
  -1  -1 -11   30.20    2.00
  -1  -1 -11   30.40    2.20
  -2  -1 -11  132.19    6.50
  -2  -1 -11  130.09    6.40
  -3  -1 -11  410.06   18.90
  -3  -1 -11  404.76   18.70
  -4  -1 -11   28.50    2.00
  -5  -1 -11  168.18    7.90
   6  -2 -11    4.20    0.80
   5  -2 -11    0.70    0.70
   5  -2 -11    3.40    1.00
   4  -2 -11   69.79    4.10
   4  -2 -11   76.69    4.00
   4  -2 -11   82.79    4.10
   3  -2 -11  103.59    5.30
   3  -2 -11   97.69    5.20
   3  -2 -11  105.39    5.20
   2  -2 -11   16.50    1.70
   2  -2 -11   13.80    1.40
   1  -2 -11  135.89    7.20
   1  -2 -11  162.38    7.30
   0  -2 -11  640.14   29.50
   0  -2 -11  663.43   29.70
  -1  -2 -11  291.37   13.80
  -1  -2 -11  295.87   13.60
  -2  -2 -11   11.90    1.30
  -2  -2 -11   10.90    2.00
  -3  -2 -11   24.70    1.80
  -4  -2 -11   92.89    4.50
   4   2  11   87.69    4.70
  -5  -2 -11    5.40    0.90
   6  -3 -11  202.58    9.10
   6  -3 -11  192.78    9.10
   5  -3 -11  181.78    8.50
   5  -3 -11  179.88    8.50
   4  -3 -11  213.58   10.10
   4  -3 -11  216.18   10.10
   3  -3 -11    7.90    1.40
   3  -3 -11    6.60    2.10
   3  -3 -11   10.10    1.60
   2  -3 -11  161.18    7.90
   2  -3 -11  129.19    6.90
   1  -3 -11   18.80    1.50
   0  -3 -11    5.00    1.00
   0  -3 -11    7.30    1.10
  -1  -3 -11  132.59    6.30
  -1  -3 -11  124.09    6.40
  -2  -3 -11    4.70    1.10
  -2  -3 -11    6.20    1.10
  -3  -3 -11  122.49    6.10
  -4  -3 -11   32.60    1.90
   4   3  11   34.70    2.20
  -5  -3 -11  109.69    5.10
   6  -4 -11    0.40    0.90
   5  -4 -11    3.70    1.10
   5  -4 -11    2.60    0.70
   4  -4 -11   34.70    2.20
   4  -4 -11   35.50    2.30
   3  -4 -11    6.00    1.40
   2  -4 -11   13.90    1.60
   1  -4 -11  186.58    8.60
   1  -4 -11  173.68    8.60
   0  -4 -11  141.19    6.40
   0  -4 -11  121.49    6.40
  -1  -4 -11   45.20    2.50
  -1  -4 -11   37.80    2.80
  -2  -4 -11    1.40    0.80
  -3  -4 -11    2.80    0.80
  -4  -4 -11    3.60    0.70
   4   4  11    1.00    0.70
   1  -5 -11    3.90    1.40
   1  -5 -11    2.80    0.80
   0  -5 -11  103.69    5.10
  -1  -5 -11   66.59    3.40
  -2  -5 -11    5.60    0.80
  -3  -5 -11   10.00    1.20
   3   5  11   10.30    1.20
   1  -6 -11    0.80    0.80
   0  -6 -11   99.69    4.80
  -1  -6 -11   46.30    2.40
   1   6  11   43.60    2.60
  -2  -6 -11   15.00    1.20
   0  -7 -11    0.60    0.70
  -2  -8  12   10.10    0.90
  -1  -8  12    0.00    0.70
   0  -8  12   20.60    1.30
   1  -8  12    6.00    0.80
   2  -8  12   -0.70    0.50
  -3  -7  12   22.10    1.40
  -2  -7  12   74.09    3.70
  -1  -7  12    0.10    0.40
   0  -7  12   12.90    1.10
   1  -7  12    3.50    0.90
   2  -7  12    4.60    1.00
   2  -7  12    2.40    0.90
  -3   7 -12   59.39    3.30
   3  -7  12   59.89    3.30
   3  -7  12   67.19    3.20
  -4  -6  12    5.40    0.90
   3   6 -12    0.40    1.30
  -3  -6  12   -0.20    0.40
  -2  -6  12   30.50    1.90
  -1  -6  12  224.88   10.50
   0  -6  12   54.69    3.30
   0  -6  12   62.89    3.20
   1  -6  12  115.49    5.50
   1  -6  12  108.59    5.50
  -2   6 -12   25.20    2.30
   2  -6  12   28.30    1.90
   2  -6  12   27.70    1.90
  -3   6 -12   44.50    2.70
   3  -6  12   47.90    2.60
   3  -6  12   46.50    2.70
  -4   6 -12    0.20    1.00
   4  -6  12    0.00    0.60
  -5  -5  12   19.60    1.20
   4   5 -12   69.69    3.80
  -4  -5  12   72.89    3.60
   3   5 -12  170.28    8.80
  -3  -5  12  194.28    8.70
   2   5 -12  105.29    5.60
  -2  -5  12  108.99    5.30
  -1  -5  12    0.80    0.60
   0  -5  12   84.09    4.50
   0  -5  12   88.59    4.50
   1  -5  12    1.30    0.80
   1  -5  12   -0.70    0.70
  -2   5 -12   -0.90    1.00
   2  -5  12    1.20    0.70
   2  -5  12    2.10    0.80
  -3   5 -12  104.79    5.30
   3  -5  12  107.99    5.30
   3  -5  12  108.19    5.40
  -4   5 -12   94.09    4.70
   4  -5  12   94.79    4.70
  -5   5 -12    3.60    0.90
   5  -5  12    1.40    0.60
   5   4 -12    1.70    0.80
  -5  -4  12    1.00    0.50
   4   4 -12   20.80    2.00
   4   4 -12   21.20    2.10
   3   4 -12   47.80    3.10
   3   4 -12   55.49    3.00
   2   4 -12  564.44   26.40
   2   4 -12  562.94   26.70
  -2  -4  12  617.94   26.70
   1   4 -12   21.90    2.10
  -1  -4  12   19.50    1.70
   0   4 -12   62.79    4.90
   0  -4  12   68.29    3.60
   1  -4  12    4.90    1.40
   1  -4  12    5.40    1.50
  -2   4 -12    3.00    1.00
   2  -4  12    2.30    1.10
   2  -4  12    2.00    1.10
  -3   4 -12    3.70    1.30
   3  -4  12    1.70    0.70
  -4   4 -12   18.80    1.60
   4  -4  12   19.60    1.60
  -5   4 -12    1.30    0.70
   5  -4  12    3.30    1.00
  -6  -3  12    9.40    0.90
   5   3 -12   38.20    2.50
   5   3 -12   40.30    2.40
   4   3 -12  106.49    4.90
   4   3 -12   87.59    5.50
   3   3 -12   83.49    4.30
   3   3 -12   82.99    4.50
   2   3 -12   38.20    2.50
   2   3 -12   41.10    2.70
   1   3 -12   37.30    2.40
   1   3 -12   39.90    2.60
   0   3 -12    9.60    1.90
   0  -3  12   14.30    1.70
   1  -3  12  260.17   12.20
  -2   3 -12   53.19    3.00
   2  -3  12   45.20    2.90
  -3   3 -12   50.69    2.90
   3  -3  12   47.80    2.90
  -4   3 -12    9.10    1.20
   4  -3  12    9.60    1.40
  -5   3 -12   99.09    4.90
   5  -3  12   81.69    4.50
   6   2 -12   -0.10    1.00
   5   2 -12   58.89    3.50
   5   2 -12   64.69    3.30
   4   2 -12    1.00    0.80
   4   2 -12    0.30    0.70
   3   2 -12  398.06   18.10
   3   2 -12  388.56   18.30
   2   2 -12   11.60    1.50
   1   2 -12  376.66   18.10
   1   2 -12  412.26   18.30
   0   2 -12  154.08    7.40
   0   2 -12  168.08    7.60
   0  -2  12  138.79    7.50
  -1   2 -12  154.18    7.60
  -2   2 -12   17.60    1.80
   2  -2  12   18.70    1.90
  -3   2 -12   95.49    4.80
   3  -2  12   94.69    4.90
   4  -2  12    1.90    1.20
  -5   2 -12   11.20    1.10
   5  -2  12   14.90    1.60
   6   1 -12   15.50    1.20
   6   1 -12   13.30    1.90
   5   1 -12   19.80    1.40
   5   1 -12   20.60    1.60
   5   1 -12   20.10    1.80
   4   1 -12   38.00    2.30
   4   1 -12   33.60    2.60
   4   1 -12   39.40    2.60
   3   1 -12   78.29    4.80
   3   1 -12   87.49    4.50
   3   1 -12   84.19    4.30
   2   1 -12  171.68    8.50
   2   1 -12  184.58    8.70
   1   1 -12    0.40    0.70
   0   1 -12  456.15   19.90
   0   1 -12  405.26   20.40
  -1   1 -12   55.19    3.20
  -1   1 -12   54.89    3.50
  -2   1 -12    2.30    0.80
  -2   1 -12    1.20    0.90
   2  -1  12    0.00    0.90
  -3   1 -12    2.10    0.70
   3  -1  12    2.00    1.00
  -4   1 -12  289.37   13.20
   4  -1  12  259.67   12.70
  -5   1 -12  111.59    5.40
   6   0 -12    3.80    0.80
   6   0 -12    6.20    1.10
   5   0 -12   24.20    1.70
   5   0 -12   24.00    2.00
   5   0 -12   25.20    1.80
   4   0 -12   48.40    3.00
   4   0 -12   48.80    2.80
   4   0 -12   50.39    2.90
   3   0 -12   21.50    1.80
   3   0 -12   16.20    1.80
   3   0 -12   20.20    1.70
   2   0 -12 1279.57   59.29
   2   0 -12 1395.06   59.69
   2   0 -12 1287.07   59.39
   1   0 -12  878.41   39.80
   0   0 -12  298.07   14.30
   0   0 -12  306.67   14.50
  -1   0 -12  163.78    8.80
  -1   0 -12  186.98    8.50
  -2   0 -12   89.59    4.70
  -2   0 -12   94.89    4.80
   2   0  12   88.79    4.80
  -3   0 -12   56.29    3.10
  -3   0 -12   54.29    3.30
   3   0  12   55.09    3.40
  -4   0 -12   -0.20    0.50
  -5   0 -12   21.10    1.50
   6  -1 -12   -0.50    0.60
   6  -1 -12   -0.10    0.60
   5  -1 -12   62.89    3.80
   5  -1 -12   63.79    3.30
   5  -1 -12   66.19    3.40
   4  -1 -12   82.69    4.60
   4  -1 -12   87.09    4.40
   4  -1 -12   90.99    4.50
   3  -1 -12  716.83   31.70
   3  -1 -12  688.23   31.50
   3  -1 -12  683.23   31.50
   2  -1 -12    5.30    1.40
   2  -1 -12    4.60    1.10
   1  -1 -12  127.59    6.30
   1  -1 -12  122.79    6.10
   0  -1 -12  252.97   12.30
   0  -1 -12  277.97   12.50
  -1  -1 -12   10.20    1.60
  -1  -1 -12    7.50    1.30
  -2  -1 -12    3.00    1.10
  -2  -1 -12    2.80    0.80
  -3  -1 -12   53.09    2.90
  -4  -1 -12  266.77   12.00
   4   1  12  250.37   12.10
  -5  -1 -12   17.50    1.20
   6  -2 -12    6.70    1.00
   5  -2 -12    1.10    1.20
   5  -2 -12    3.00    0.90
   4  -2 -12   11.00    1.40
   4  -2 -12    5.90    1.50
   4  -2 -12    9.10    1.30
   3  -2 -12  466.45   22.20
   3  -2 -12  492.25   22.10
   3  -2 -12  496.35   22.10
   2  -2 -12  538.65   24.50
   1  -2 -12   69.19    3.90
   1  -2 -12   75.79    3.90
   0  -2 -12   76.09    4.40
   0  -2 -12   78.79    4.10
  -1  -2 -12   11.40    1.30
  -1  -2 -12   10.80    1.40
  -2  -2 -12   30.10    2.00
  -2  -2 -12   28.00    2.10
  -3  -2 -12   16.60    1.40
  -4  -2 -12   38.80    2.20
   4   2  12   42.50    2.60
  -5  -2 -12    6.00    0.60
   6  -3 -12    3.20    0.80
   5  -3 -12   15.30    1.30
   5  -3 -12   14.60    1.20
   4  -3 -12  203.68    9.50
   4  -3 -12  202.98    9.50
   3  -3 -12    2.40    0.90
   3  -3 -12    1.60    0.80
   2  -3 -12   37.60    2.30
   2  -3 -12   35.70    2.40
   1  -3 -12  149.79    7.30
   0  -3 -12   30.80    2.10
   0  -3 -12   30.50    2.30
  -1  -3 -12    0.40    0.70
  -1  -3 -12    0.90    0.60
  -2  -3 -12   39.40    2.30
  -2  -3 -12   37.70    2.40
  -3  -3 -12   86.99    4.30
  -4  -3 -12   42.50    2.20
   4   3  12   43.00    2.50
   5  -4 -12    0.00    0.70
   4  -4 -12   26.20    1.80
   2  -4 -12    5.00    1.30
   1  -4 -12   17.30    1.50
   0  -4 -12   16.80    1.50
   0  -4 -12   20.10    1.70
  -1  -4 -12    2.40    1.00
  -1  -4 -12    2.90    1.10
  -2  -4 -12    0.70    0.50
  -3  -4 -12   43.60    2.50
   3   4  12   47.00    2.60
  -4  -4 -12    0.90    0.30
   1  -5 -12    5.70    1.40
   0  -5 -12   19.00    1.50
  -1  -5 -12   30.00    1.80
  -2  -5 -12   14.40    1.10
   2   5  12   13.40    1.30
  -3  -5 -12   77.19    3.60
   0  -6 -12    0.80    0.70
  -1  -6 -12   36.30    1.90
   0  -8  13   17.80    1.20
   1  -8  13   47.80    2.40
  -3  -7  13    0.00    0.40
  -2  -7  13    3.20    0.80
  -1  -7  13   17.90    1.40
   0  -7  13    2.90    0.80
   1  -7  13    0.10    0.50
   2  -7  13   41.60    2.40
   2  -7  13   43.00    2.30
   3  -7  13    6.50    1.50
  -4  -6  13    2.00    0.70
  -3  -6  13   92.19    4.60
  -2  -6  13   38.90    2.20
  -1  -6  13   43.80    2.50
   0  -6  13   74.49    3.80
   0  -6  13   72.29    3.80
   1  -6  13  123.69    5.90
   1  -6  13  119.99    5.90
   2  -6  13    4.60    1.10
   2  -6  13    3.70    1.30
  -3   6 -13    0.00    0.80
   3  -6  13    0.50    1.10
   3  -6  13    2.80    1.00
  -4   6 -13   25.40    1.80
   4  -6  13   30.60    1.70
   4   5 -13   16.90    1.70
  -4  -5  13   20.20    1.50
   3   5 -13    1.60    1.00
  -3  -5  13    2.70    0.80
   2   5 -13   51.39    3.40
  -2  -5  13   60.49    3.10
  -1  -5  13   12.80    1.30
   0  -5  13    1.20    0.80
   0  -5  13    0.20    0.60
   1  -5  13   44.20    2.60
   1  -5  13   45.60    2.60
   2  -5  13   71.19    3.90
   2  -5  13   75.49    4.00
  -3   5 -13    1.00    0.80
   3  -5  13    0.60    0.60
  -4   5 -13    9.90    1.10
   4  -5  13    8.90    1.10
   5   4 -13    0.20    0.80
  -5  -4  13    0.90    0.40
   4   4 -13   24.90    1.90
  -4  -4  13   23.30    1.60
   3   4 -13    2.20    0.90
   3   4 -13    3.10    0.90
  -3  -4  13    4.20    1.10
   2   4 -13    6.30    1.50
  -2  -4  13    6.00    1.10
   1   4 -13    6.60    1.70
  -1  -4  13    6.70    1.20
   0  -4  13    8.20    1.40
   1  -4  13   18.20    1.80
   1  -4  13   11.90    1.80
  -2   4 -13   56.09    3.40
   2  -4  13   57.39    3.20
   2  -4  13   54.49    3.50
  -3   4 -13   47.50    2.80
   3  -4  13   48.10    2.80
  -4   4 -13   17.40    1.40
   4  -4  13   17.40    1.50
  -5   4 -13    2.50    0.80
   5  -4  13    1.30    0.70
   5   3 -13    0.30    0.70
   5   3 -13    1.20    0.90
   4   3 -13   23.90    2.00
   4   3 -13   27.90    1.90
   3   3 -13    1.50    0.80
   3   3 -13    2.10    0.80
   2   3 -13   29.20    2.10
   2   3 -13   29.30    2.30
   1   3 -13  110.39    5.50
   1   3 -13  111.89    5.80
  -1  -3  13  103.89    5.40
   0   3 -13    5.00    1.70
   0  -3  13    2.30    0.80
   1  -3  13  305.17   14.20
  -2   3 -13   93.59    4.90
   2  -3  13   95.79    5.00
  -3   3 -13  135.39    6.90
   3  -3  13  127.99    6.40
  -4   3 -13    6.20    1.00
   4  -3  13    7.00    1.30
  -5   3 -13    0.10    0.40
   5  -3  13    0.70    0.80
   5   2 -13    0.60    0.60
   5   2 -13    1.00    0.80
   4   2 -13   26.40    2.30
   4   2 -13   28.00    1.90
   3   2 -13  354.66   15.30
   3   2 -13  302.37   15.40
   2   2 -13   41.20    3.50
   2   2 -13   42.70    3.20
   1   2 -13  141.39    6.90
   1   2 -13  132.99    6.70
   0   2 -13   36.10    2.40
   0  -2  13   30.20    2.70
  -1   2 -13  336.87   15.70
  -2   2 -13   13.50    1.70
   2  -2  13   17.60    1.70
  -3   2 -13   22.60    1.80
   3  -2  13   22.40    1.90
  -4   2 -13   28.90    1.90
   4  -2  13   29.50    2.10
  -5   2 -13   68.49    3.50
   5  -2  13   74.09    3.80
   5   1 -13  178.18    9.00
   5   1 -13  177.38    8.30
   4   1 -13   91.09    4.40
   4   1 -13   79.99    4.60
   4   1 -13   90.49    4.40
   3   1 -13    1.30    0.80
   3   1 -13    0.50    0.90
   2   1 -13  433.76   20.50
   2   1 -13  462.55   20.70
   1   1 -13   25.50    2.00
   1   1 -13   25.40    2.00
   0   1 -13  139.89    6.80
   0   1 -13  130.39    6.60
  -1   1 -13  597.64   27.30
  -2   1 -13  129.89    6.90
  -2   1 -13  146.09    6.80
   2  -1  13  140.99    6.90
  -3   1 -13   42.40    2.60
   3  -1  13   42.90    2.70
  -4   1 -13   15.50    1.30
   4  -1  13   14.40    1.90
  -5   1 -13   57.89    2.90
   6   0 -13   -0.10    0.50
   5   0 -13   35.40    2.30
   5   0 -13   29.60    2.20
   5   0 -13   28.10    1.80
   4   0 -13  352.16   15.90
   4   0 -13  345.67   15.90
   4   0 -13  341.37   16.10
   3   0 -13  109.59    5.70
   3   0 -13  107.99    5.30
   3   0 -13  104.09    5.50
   2   0 -13   68.59    4.20
   2   0 -13   70.29    3.70
   1   0 -13   12.70    1.60
   1   0 -13   13.50    1.40
   0   0 -13  124.19    6.30
   0   0 -13  132.29    6.40
  -1   0 -13  240.28   11.30
  -1   0 -13  235.58   11.10
  -2   0 -13    8.50    1.40
  -2   0 -13   11.20    1.40
  -3   0 -13   25.60    1.70
  -4   0 -13   59.19    3.10
  -5   0 -13    2.30    0.70
   5  -1 -13   70.09    3.50
   5  -1 -13   71.29    3.50
   5  -1 -13   66.89    3.90
   4  -1 -13   11.00    1.30
   4  -1 -13   11.40    1.50
   4  -1 -13   12.30    1.30
   3  -1 -13   62.29    3.40
   3  -1 -13   58.89    3.50
   3  -1 -13   63.09    3.40
   2  -1 -13    6.60    1.10
   2  -1 -13    5.30    1.40
   1  -1 -13   18.60    1.60
   1  -1 -13   16.20    1.80
   0  -1 -13  447.86   20.90
  -1  -1 -13   52.99    3.10
  -1  -1 -13   50.29    3.00
  -2  -1 -13    8.30    1.30
  -3  -1 -13   31.60    2.00
  -4  -1 -13   20.70    1.40
  -5  -1 -13    1.00    0.40
   6  -2 -13    4.40    0.70
   5  -2 -13   62.29    3.30
   5  -2 -13   63.59    3.20
   4  -2 -13   26.50    1.70
   4  -2 -13   22.50    1.70
   4  -2 -13   22.50    2.00
   3  -2 -13   45.80    2.70
   3  -2 -13   45.90    2.60
   2  -2 -13    9.60    1.30
   2  -2 -13    6.80    1.20
   1  -2 -13    7.60    1.10
   1  -2 -13    9.10    1.60
   0  -2 -13   39.50    2.50
  -1  -2 -13    1.90    0.70
  -1  -2 -13    1.70    0.80
  -2  -2 -13    0.00    0.60
  -2  -2 -13    0.60    0.60
  -3  -2 -13    5.30    0.90
  -4  -2 -13    4.30    0.70
   5  -3 -13   11.70    1.20
   5  -3 -13   11.90    1.10
   4  -3 -13  109.09    5.20
   3  -3 -13   16.90    1.50
   3  -3 -13   17.40    1.60
   2  -3 -13   68.29    3.60
   1  -3 -13   14.20    1.40
   0  -3 -13   29.00    2.40
   0  -3 -13   33.80    2.10
  -1  -3 -13    5.70    1.10
  -1  -3 -13    7.30    1.40
  -2  -3 -13  155.38    7.40
  -3  -3 -13   51.29    2.70
  -4  -3 -13   18.50    1.10
   2  -4 -13   30.10    2.10
   1  -4 -13   36.50    2.20
   0  -4 -13    5.20    1.10
   0  -4 -13    5.50    1.40
  -1  -4 -13   15.20    1.30
  -2  -4 -13   13.70    1.10
  -3  -4 -13    6.30    0.80
   0  -5 -13   11.70    2.20
  -1  -5 -13   37.50    2.20
  -2  -5 -13  187.98    8.60
  -2  -7  14   17.50    1.10
  -1  -7  14   25.10    1.50
   0  -7  14   56.29    2.90
   1  -7  14    9.20    1.10
   2  -7  14    0.70    0.80
  -3  -6  14   33.60    1.80
  -2  -6  14   43.40    2.40
  -1  -6  14    0.20    0.50
   0  -6  14    1.80    0.80
   0  -6  14    0.80    0.50
   1  -6  14   -0.20    0.60
   1  -6  14    1.10    0.70
   2  -6  14   29.40    1.80
   2  -6  14   28.90    2.00
  -4  -5  14   34.50    1.80
   3   5 -14    5.30    1.70
  -3  -5  14    7.10    0.90
   2   5 -14    6.50    2.10
  -2  -5  14    7.30    1.00
  -1  -5  14   59.89    3.20
   0  -5  14   17.80    1.50
   0  -5  14   17.70    1.50
   1  -5  14   52.09    2.90
   1  -5  14   52.49    2.90
   2  -5  14    2.30    1.10
   2  -5  14    1.70    0.80
  -3   5 -14   19.20    1.90
   3  -5  14   23.20    1.50
  -4   5 -14    6.10    1.30
   4  -5  14    7.50    1.00
  -5  -4  14   20.10    1.20
   4   4 -14   20.70    1.80
  -4  -4  14   20.70    1.40
   3   4 -14    0.40    0.90
  -3  -4  14   -0.40    0.40
   2   4 -14   63.89    3.80
  -2  -4  14   72.29    3.60
   1   4 -14  160.28    8.00
  -1  -4  14  164.38    7.80
   0  -4  14  156.38    7.50
   1  -4  14   23.50    2.00
   1  -4  14   21.20    1.80
  -3   4 -14   72.39    3.80
   3  -4  14   76.19    3.80
  -4   4 -14   36.70    2.60
   4  -4  14   44.20    2.50
   5   3 -14    3.90    1.20
  -5  -3  14    5.40    0.90
   4   3 -14   10.20    1.20
   4   3 -14    8.20    1.30
   3   3 -14   48.70    3.00
   2   3 -14   -0.80    0.70
   2   3 -14    0.70    0.60
  -2  -3  14    0.80    0.70
   1   3 -14    5.60    1.60
  -1  -3  14    4.30    1.30
   0   3 -14  119.59    6.00
   0  -3  14  110.59    5.80
  -2   3 -14   45.00    3.10
   2  -3  14   53.89    2.90
  -3   3 -14   55.39    3.10
   3  -3  14   58.19    3.20
  -4   3 -14  150.98    7.50
   4  -3  14  168.28    7.60
   5   2 -14   70.29    3.40
   5   2 -14   65.99    3.60
   4   2 -14   64.89    3.30
   4   2 -14   60.29    3.50
   3   2 -14  124.59    6.70
   3   2 -14  143.39    6.60
   2   2 -14  283.67   14.00
   2   2 -14  313.77   14.00
   1   2 -14  475.25   22.10
   1   2 -14  496.65   22.00
  -1  -2  14  469.45   21.90
   0   2 -14    5.90    1.50
  -1   2 -14    0.50    1.00
  -2   2 -14  197.68    9.20
   2  -2  14  190.58    9.20
  -3   2 -14   71.49    3.80
   3  -2  14   76.09    3.90
  -4   2 -14   35.50    2.00
   4  -2  14   36.00    2.20
  -5   2 -14  178.28    8.20
   5   1 -14    6.80    0.90
   5   1 -14    6.40    1.40
   4   1 -14   97.39    5.30
   4   1 -14  103.59    5.20
   3   1 -14    4.10    1.10
   3   1 -14    5.20    1.30
   2   1 -14   27.90    2.10
   2   1 -14   26.40    1.90
   1   1 -14   27.20    2.00
   1   1 -14   23.80    1.90
   0   1 -14  279.47   13.20
  -1   1 -14   56.69    3.30
  -2   1 -14   75.39    3.90
  -2   1 -14   71.49    4.10
   2  -1  14   72.69    3.90
  -3   1 -14  200.28    9.20
   3  -1  14  190.68    9.20
  -4   1 -14   89.89    4.40
  -5   1 -14    7.80    0.80
   5   0 -14   51.89    2.80
   5   0 -14   48.90    3.00
   4   0 -14   35.80    2.20
   4   0 -14   36.80    2.40
   3   0 -14   80.29    4.40
   3   0 -14   87.69    4.30
   2   0 -14   54.09    3.30
   2   0 -14   58.69    3.10
   1   0 -14   59.69    3.50
   1   0 -14   64.69    3.40
   0   0 -14   69.19    3.80
  -1   0 -14   40.10    2.60
  -2   0 -14   56.99    3.30
  -2   0 -14   61.99    3.20
   2   0  14   53.99    3.30
  -3   0 -14   11.70    1.20
  -4   0 -14  191.18    8.90
   5  -1 -14    0.50    0.50
   4  -1 -14    9.50    1.40
   4  -1 -14    8.00    1.30
   4  -1 -14    7.40    1.20
   3  -1 -14  103.19    4.90
   3  -1 -14   94.49    5.10
   2  -1 -14    5.10    1.20
   2  -1 -14    5.20    1.20
   1  -1 -14  326.87   14.00
   1  -1 -14  280.27   14.20
   0  -1 -14   94.49    4.90
  -1  -1 -14    7.20    1.70
  -1  -1 -14    8.50    1.20
   1   1  14    7.10    2.10
  -2  -1 -14   74.69    4.10
  -2  -1 -14   78.49    3.90
  -3  -1 -14    2.00    0.60
  -4  -1 -14   76.79    3.70
   5  -2 -14   -0.30    0.50
   4  -2 -14    1.50    0.60
   4  -2 -14    0.20    0.90
   3  -2 -14   64.09    3.30
   3  -2 -14   63.89    3.50
   2  -2 -14    0.00    0.60
   2  -2 -14   -0.40    0.90
   1  -2 -14   91.29    4.70
   1  -2 -14   94.19    4.70
   0  -2 -14   61.79    3.40
  -1  -2 -14    5.10    1.20
  -1  -2 -14    5.20    1.40
  -2  -2 -14   18.20    1.40
  -2  -2 -14   17.50    1.50
  -3  -2 -14   60.69    3.10
  -4  -2 -14    9.70    0.80
   5  -3 -14    3.30    1.00
   4  -3 -14   47.20    2.50
   3  -3 -14    8.00    1.50
   3  -3 -14    4.90    1.30
   2  -3 -14   25.20    1.80
   1  -3 -14  365.56   16.90
   0  -3 -14    9.30    1.30
  -1  -3 -14    0.90    0.80
  -1  -3 -14    1.30    0.60
  -2  -3 -14    8.70    1.00
  -3  -3 -14  169.18    7.80
   3   3  14  159.88    8.00
   2  -4 -14   32.30    2.20
   1  -4 -14   99.79    4.90
   0  -4 -14    3.40    0.90
  -1  -4 -14   18.80    1.60
  -2  -4 -14    9.30    1.00
  -1  -7  15   47.30    2.40
   0  -7  15    1.80    0.50
   1  -7  15   41.20    2.20
  -3  -6  15   97.19    4.50
  -2  -6  15    3.20    0.80
  -1  -6  15    1.90    0.50
   0  -6  15   18.90    1.40
   0  -6  15   17.90    1.50
   1  -6  15   30.20    1.90
   1  -6  15   27.20    1.80
   2  -6  15   40.40    2.20
  -4  -5  15   30.50    1.60
  -3  -5  15    0.80    0.40
  -2  -5  15   56.39    3.20
  -2  -5  15   64.29    3.30
  -1  -5  15   28.30    1.80
  -1  -5  15   29.40    1.90
   0  -5  15   18.90    1.60
   0  -5  15   19.80    1.50
   1  -5  15    3.60    0.90
   1  -5  15    4.40    1.00
   2  -5  15  148.39    7.00
   3  -5  15  197.98    9.20
   4   4 -15  291.87   14.00
  -4  -4  15  313.07   13.80
   3   4 -15  172.88    8.50
  -3  -4  15  182.98    8.30
   2   4 -15   19.40    2.10
  -2  -4  15   19.20    1.50
   1   4 -15   78.09    4.40
  -1  -4  15   77.49    4.00
   0  -4  15  119.89    5.90
   1  -4  15  154.08    7.40
   2  -4  15   42.80    2.50
   3  -4  15   58.49    3.20
   4  -4  15    0.80    0.60
  -5  -3  15   79.79    3.80
   4   3 -15   22.10    1.80
   4   3 -15   26.40    1.60
  -4  -3  15   24.90    1.50
   3   3 -15    8.80    1.10
   3   3 -15    5.80    1.30
  -3  -3  15    7.30    1.10
   2   3 -15   90.19    4.70
  -2  -3  15   85.99    4.40
   1   3 -15   16.10    1.70
  -1  -3  15   15.70    1.60
   0   3 -15    5.90    1.80
   1  -3  15  174.38    8.40
   2  -3  15  418.36   19.20
  -3   3 -15    8.30    1.40
   3  -3  15   10.50    1.20
   4  -3  15    2.90    1.10
   4   2 -15  194.88    9.50
   4   2 -15  206.88    9.30
   3   2 -15   19.30    1.70
   3   2 -15   20.60    1.50
   2   2 -15   18.10    2.00
   2   2 -15   15.30    1.50
  -2  -2  15   16.00    1.70
   1   2 -15   40.40    2.60
  -1  -2  15   40.40    2.70
   0   2 -15  276.37   13.00
  -1   2 -15   43.80    3.00
   2  -2  15   35.20    2.30
  -3   2 -15   49.00    2.70
   3  -2  15   51.79    2.80
  -4   2 -15   51.39    2.60
   4  -2  15   52.69    2.80
   5   1 -15   22.90    1.40
   4   1 -15    1.20    0.80
   4   1 -15    1.50    0.50
   3   1 -15   34.20    2.30
   3   1 -15   36.50    2.30
   2   1 -15    7.10    1.20
   2   1 -15    6.60    1.20
   1   1 -15   17.50    1.50
   1   1 -15   15.70    1.70
   0   1 -15   93.69    4.90
  -1   1 -15   73.99    4.10
  -2   1 -15   26.50    2.10
  -2   1 -15   30.60    2.40
   2  -1  15   30.20    2.00
  -3   1 -15   63.19    3.20
   3  -1  15   60.09    3.30
  -4   1 -15   14.20    1.20
   5   0 -15    8.00    0.80
   4   0 -15   17.20    1.60
   4   0 -15   16.80    1.20
   3   0 -15   16.40    1.50
   3   0 -15   17.50    1.40
   2   0 -15   28.50    2.10
   2   0 -15   33.90    2.10
   1   0 -15   76.29    3.80
   1   0 -15   65.69    3.80
   0   0 -15    2.60    1.00
  -1   0 -15   45.80    2.90
   1   0  15   54.19    3.10
  -2   0 -15   88.79    4.60
  -2   0 -15   89.09    4.40
   2   0  15   88.09    4.60
  -3   0 -15   25.80    1.70
  -4   0 -15  103.39    4.90
   5  -1 -15    7.70    1.20
   4  -1 -15    6.80    1.40
   4  -1 -15    8.00    0.90
   3  -1 -15    2.00    0.70
   3  -1 -15    2.60    1.10
   2  -1 -15   69.59    3.60
   2  -1 -15   67.39    3.80
   1  -1 -15   72.59    3.90
   0  -1 -15   49.30    2.90
  -1  -1 -15  140.79    6.90
  -2  -1 -15  358.96   16.70
  -2  -1 -15  366.56   16.50
  -3  -1 -15  149.49    7.00
  -4  -1 -15    0.90    0.40
   4  -2 -15   87.89    4.20
   3  -2 -15   33.10    2.10
   3  -2 -15   36.10    2.10
   2  -2 -15    9.50    1.20
   2  -2 -15    9.80    1.10
   1  -2 -15    4.30    1.00
   0  -2 -15  100.99    5.10
  -1  -2 -15   46.80    2.70
  -2  -2 -15    4.70    1.10
  -3  -2 -15  152.78    7.00
   3  -3 -15    2.40    1.20
   2  -3 -15   38.80    2.30
   1  -3 -15   39.60    2.60
   0  -3 -15   98.19    5.10
  -1  -3 -15  363.56   16.70
  -2  -3 -15   86.09    4.10
   1  -4 -15   40.10    2.30
  -2  -6  16   72.79    3.50
  -1  -6  16  129.69    6.00
   0  -6  16   54.29    2.60
   0  -6  16   47.50    2.70
   1  -6  16   31.20    1.90
  -3  -5  16   13.50    1.00
  -2  -5  16    0.80    0.70
  -2  -5  16    0.10    0.40
  -1  -5  16   75.79    3.80
  -1  -5  16   77.39    3.80
   0  -5  16  215.48    9.90
   0  -5  16  215.18    9.90
   1  -5  16   64.39    3.30
   2  -5  16    4.60    0.90
  -4  -4  16    0.20    0.30
   3   4 -16  112.09    5.70
  -3  -4  16  116.29    5.40
   2   4 -16  239.88   11.50
  -2  -4  16  248.98   11.20
  -1  -4  16   60.59    3.20
   0  -4  16    5.90    1.10
   0  -4  16    6.70    1.50
   1  -4  16   12.20    1.20
   2  -4  16    9.60    1.10
   4   3 -16   21.40    2.00
  -4  -3  16   24.50    1.70
   3   3 -16   12.60    1.40
  -3  -3  16   11.90    1.10
   2   3 -16   49.40    3.00
  -2  -3  16   47.40    2.70
   1   3 -16  132.69    6.50
  -1  -3  16  126.29    6.20
   1  -3  16   23.00    1.70
   2  -3  16    1.20    0.60
   3  -3  16   45.70    2.50
   4   2 -16    8.00    0.90
   4   2 -16    7.90    1.30
  -4  -2  16    9.10    0.90
   3   2 -16   67.39    3.70
   3   2 -16   74.39    3.90
  -3  -2  16   73.79    3.60
   2   2 -16    0.50    0.70
  -2  -2  16    1.00    0.70
   1   2 -16   20.70    1.80
   0   2 -16   63.49    3.60
   1  -2  16   16.30    1.50
   2  -2  16   28.00    1.90
   3  -2  16   26.50    1.80
   4   1 -16   20.20    1.60
   4   1 -16   21.80    1.70
   3   1 -16    9.70    1.00
   3   1 -16    8.60    1.20
   2   1 -16   56.59    3.20
   2   1 -16   56.89    3.00
   1   1 -16    5.80    1.20
   0   1 -16  169.88    8.20
  -1   1 -16  249.58   11.90
   1  -1  16  259.87   11.80
   2  -1  16    2.70    0.80
  -3   1 -16   12.10    1.60
   4   0 -16    0.80    0.60
   4   0 -16    0.00    0.70
   3   0 -16   56.49    3.40
   2   0 -16  144.99    6.70
   2   0 -16  136.29    6.90
   1   0 -16  165.88    8.10
   0   0 -16   54.09    3.10
  -1   0 -16   11.10    1.40
   1   0  16    8.80    1.50
  -2   0 -16    9.50    1.60
  -3   0 -16    0.70    0.70
   4  -1 -16   60.39    3.00
   3  -1 -16    3.70    1.00
   3  -1 -16    3.60    0.90
   2  -1 -16    0.00    0.60
   2  -1 -16    0.70    0.60
   1  -1 -16  144.89    7.10
   0  -1 -16  454.75   20.80
  -1  -1 -16    5.20    1.30
   4  -2 -16   39.30    2.10
   3  -2 -16  126.39    6.10
   2  -2 -16  229.38   10.70
   1  -2 -16    5.30    1.00
   0  -2 -16    0.90    0.60
  -1  -2 -16   31.30    1.90
   2  -3 -16   32.80    2.10
   1  -3 -16   58.29    3.10
   0  -3 -16    4.20    0.90
  -2  -5  17   36.90    2.00
  -1  -5  17    2.70    1.00
   0  -5  17    6.40    0.90
   1  -5  17   20.60    1.40
  -3  -4  17    5.60    1.30
  -3  -4  17    9.50    0.90
  -2  -4  17   29.60    1.70
  -1  -4  17    8.50    1.00
  -1  -4  17    5.50    1.40
   0  -4  17  161.88    7.90
   1  -4  17   26.20    1.60
   3   3 -17    1.20    1.20
  -3  -3  17    0.40    0.40
   2   3 -17   38.80    2.50
  -2  -3  17   36.70    2.20
   1   3 -17   68.49    3.80
   0  -3  17    4.70    1.10
   1  -3  17    9.20    1.10
   2  -3  17   66.79    3.40
  -4  -2  17   34.90    1.90
   3   2 -17  166.18    7.70
  -3  -2  17  158.18    7.50
   2   2 -17   91.49    4.70
   1   2 -17   28.40    2.00
   0   2 -17    0.10    1.10
   1  -2  17   37.40    2.30
   2  -2  17   27.30    1.70
   3   1 -17  116.19    5.80
   3   1 -17  120.09    5.70
   2   1 -17  158.88    7.60
   0   1 -17   41.50    2.60
  -1   1 -17  195.18    9.50
   1  -1  17  207.38    9.40
   2  -1  17  271.07   12.40
   4   0 -17  186.18    8.50
   3   0 -17   65.39    3.30
   3   0 -17   58.19    3.20
   2   0 -17    3.80    1.00
   1   0 -17   -0.20    0.60
   0   0 -17    8.10    1.20
  -1   0 -17    4.00    1.20
   1   0  17    3.50    0.90
   3  -1 -17   97.39    4.80
   2  -1 -17   71.29    3.70
   1  -1 -17    6.70    1.10
   0  -1 -17   22.90    1.60
  -1  -1 -17  185.08    8.70
   2  -2 -17    4.30    1.10
   1  -2 -17    0.40    0.60
   0  -2 -17    1.20    0.60
  -1  -4  18   24.90    1.50
   0  -4  18   -0.30    0.50
   1  -4  18   42.20    2.20
  -1  -3  18   69.99    3.50
   0  -3  18  137.59    6.50
   2   2 -18    5.50    1.80
   1   2 -18  100.29    5.00
   0  -2  18   68.09    3.40
   1  -2  18   62.29    3.20
   2  -2  18    9.70    1.20
   2   1 -18   26.70    1.80
   1   1 -18  156.18    7.40
   0   1 -18   63.39    3.60
   0  -1  18   68.09    3.30
   1  -1  18    2.40    0.70
   2   0 -18  121.29    5.80
   1   0 -18   26.30    1.80
   0   0 -18   61.59    3.30
   0   0  18   62.09    3.10
   1  -1 -18   -1.10    1.10
  -1  -2  19   40.50    2.10
   0  -2  19    1.20    0.50
  -1  -1  19    2.20    0.80
   0  -1  19    4.10    1.00
   0   0   0    0.00    0.00
_computing_structure_solution     'SHELXT 2014/5 (Sheldrick, 2014)'
;
_shelx_hkl_checksum     47609
_shelx_res_file
;
TITL JTM1052_0m_a.res in P-1
    JTM1052_0m_a.res
    created by SHELXL-2018/1 at 15:05:21 on 10-Mar-2019
REM Old TITL JTM1052_0m in P-1
REM SHELXT solution in P-1
REM R1 0.119,  Rweak 0.007,  Alpha 0.029,  Orientation as input
REM Formula found by SHELXT:  C18 Cl2 N2 O S
CELL  1.54178   6.5687   7.9971  15.4939   98.105   94.316   95.002
ZERR    2.000   0.0006   0.0007   0.0013    0.004    0.004    0.004
LATT  1
SFAC C H CL N O S
UNIT 36 24 4 4 2 2
TEMP -123
SIZE 0.097 0.139 0.199
L.S. 5
BOND $H
LIST 4
FMAP 2
PLAN 5
CONF
OMIT 0 0 1
EQIV $1 -x, -y, -z+1
HTAB C5 N2_$1
EQIV $2 -x+1, -y+1, -z+1
HTAB C17 O1_$2
ACTA 138
WGHT    0.042400    0.460900
FVAR       0.70855
CL1   3    1.466282    0.819603    0.077812    11.00000    0.03179    0.05781 =
         0.03096    0.01081    0.00597   -0.00533
CL2   3    1.265534    0.651897    0.385407    11.00000    0.03103    0.04148 =
         0.02445    0.00845   -0.00445   -0.00393
S1    6    0.563429    0.342255    0.165254    11.00000    0.02515    0.04679 =
         0.02028    0.00502    0.00083   -0.00394
O1    5    0.685505    0.362574    0.420037    11.00000    0.03773    0.04746 =
         0.02191    0.00673   -0.00256   -0.00868
N1    4    0.417109    0.218907    0.334466    11.00000    0.02745    0.03175 =
         0.02159    0.00510    0.00135   -0.00189
N2    4    0.197981    0.089021    0.608344    11.00000    0.05229    0.05287 =
         0.03931    0.01528    0.01687    0.00164
C1    1    0.326693    0.238907    0.179684    11.00000    0.02236    0.03213 =
         0.02505    0.00293    0.00258    0.00211
C2    1    0.186037    0.203062    0.105698    11.00000    0.02761    0.04456 =
         0.02586    0.00348    0.00100    0.00362
AFIX  43
H2    2    0.221285    0.238965    0.052383    11.00000   -1.20000
AFIX   0
C3    1   -0.003427    0.116175    0.109080    11.00000    0.02705    0.04603 =
         0.02988   -0.00029   -0.00240   -0.00012
AFIX  43
H3    2   -0.097626    0.090518    0.058325    11.00000   -1.20000
AFIX   0
C4    1   -0.054233    0.066950    0.187481    11.00000    0.02605    0.03792 =
         0.03707    0.00064    0.00165   -0.00313
AFIX  43
H4    2   -0.184723    0.007778    0.190526    11.00000   -1.20000
AFIX   0
C5    1    0.082263    0.102766    0.261198    11.00000    0.03077    0.03424 =
         0.03065    0.00412    0.00557   -0.00177
AFIX  43
H5    2    0.043934    0.069093    0.314587    11.00000   -1.20000
AFIX   0
C6    1    0.275926    0.187758    0.258565    11.00000    0.02554    0.02795 =
         0.02557    0.00158    0.00105    0.00139
C7    1    0.593178    0.328928    0.347000    11.00000    0.02787    0.03250 =
         0.02277    0.00372    0.00133    0.00068
C8    1    0.677424    0.402300    0.271503    11.00000    0.02560    0.03076 =
         0.02204    0.00368    0.00151    0.00093
C9    1    0.857924    0.500308    0.291470    11.00000    0.02859    0.03272 =
         0.02201    0.00367    0.00029    0.00051
AFIX  43
H9    2    0.901779    0.520563    0.352193    11.00000   -1.20000
AFIX   0
C10   1    0.997231    0.580360    0.237598    11.00000    0.02596    0.02923 =
         0.02527    0.00467    0.00165    0.00096
C11   1    0.955190    0.590712    0.148230    11.00000    0.02966    0.04177 =
         0.02609    0.00710   -0.00283   -0.00442
AFIX  43
H11   2    0.824104    0.546039    0.120352    11.00000   -1.20000
AFIX   0
C12   1    1.096445    0.663057    0.099391    11.00000    0.03265    0.04178 =
         0.02355    0.00905   -0.00101   -0.00205
AFIX  43
H12   2    1.063405    0.666462    0.038948    11.00000   -1.20000
AFIX   0
C13   1    1.286771    0.730547    0.139600    11.00000    0.02611    0.03490 =
         0.02841    0.00674    0.00556    0.00049
C14   1    1.337401    0.727539    0.227483    11.00000    0.02413    0.03445 =
         0.02902    0.00452    0.00061    0.00102
AFIX  43
H14   2    1.468043    0.775194    0.254682    11.00000   -1.20000
AFIX   0
C15   1    1.193567    0.653546    0.275054    11.00000    0.02716    0.02911 =
         0.02317    0.00410   -0.00122    0.00193
C16   1    0.368464    0.137612    0.410709    11.00000    0.03170    0.03315 =
         0.02543    0.00951    0.00362    0.00027
AFIX  23
H16A  2    0.497966    0.120700    0.443893    11.00000   -1.20000
H16B  2    0.293516    0.024451    0.390173    11.00000   -1.20000
AFIX   0
C17   1    0.237846    0.242414    0.472096    11.00000    0.03579    0.03419 =
         0.02726    0.00630    0.00522   -0.00060
AFIX  23
H17A  2    0.307185    0.358366    0.490295    11.00000   -1.20000
H17B  2    0.102609    0.251541    0.441251    11.00000   -1.20000
AFIX   0
C18   1    0.210344    0.158567    0.548999    11.00000    0.03350    0.03780 =
         0.02955    0.00329    0.00829   -0.00022
HKLF 4
REM  JTM1052_0m_a.res in P-1
REM R1 =  0.0353 for    2744 Fo > 4sig(Fo)  and  0.0385 for all    2978 data
REM    217 parameters refined using      0 restraints
END
WGHT      0.0422      0.4612
REM Highest difference peak  0.247,  deepest hole -0.347,  1-sigma level  0.058
Q1    1   1.1036  0.6093  0.2554  11.00000  0.05    0.25
Q2    1   0.2937  0.2181  0.2220  11.00000  0.05    0.24
Q3    1   1.1851  0.6928  0.1250  11.00000  0.05    0.20
Q4    1   1.5400  0.7080  0.0648  11.00000  0.05    0.20
Q5    1   1.4000  0.5583  0.3835  11.00000  0.05    0.19
;
_shelx_res_checksum     35767
data_global
_journal_date_recd_electronic     2019-04-15
_journal_date_accepted     2019-04-29
_journal_name_full     'Acta Crystallographica, Section E'
_journal_year     2019
_journal_volume     75
_journal_issue      6
_journal_page_first     721
_journal_page_last     727
_journal_paper_category     GO
_journal_paper_doi     10.1107/S2056989019005966
_journal_coeditor_code     LH5901
_publ_contact_author
;
Nada Kheira Sebbar
Laboratoire de Chimie Appliqu\'ee et Environnement,
Equipe de Chimie Bioorganique Appliqu\'ee,
Facult\'e des sciences,
Universit\'e Ibn Zohr,
Agadir
Morocco
Laboratoire de Chimie Organique H\'et\'erocyclique URAC 21,
P\^ole de Comp\'etence Pharmacochimie,
Av. Ibn Battouta, BP 1014,
Facult\'e des Sciences,
Universit\'e Mohammed V,
Rabat,
Morocco
;
_publ_contact_author_email     nadouchsebbarkheira@gmail.com
_publ_contact_author_fax     ?
_publ_contact_author_phone     ?
_publ_section_title
;\
Crystal structure, Hirshfeld surface analysis and interaction energy and DFT
studies of
3-{(2<i>Z</i>)-2-[(2,4-dichlorophenyl)methylidene]-3-oxo-3,4-dihydro-\
2<i>H</i>-1,4-benzothiazin-4-yl}propanenitrile
;
loop_
    _publ_author_name
    _publ_author_footnote
    _publ_author_address
    'Sebbar, Nada Kheira' .
;
Laboratoire de Chimie Appliqu\'ee et Environnement,
Equipe de Chimie Bioorganique Appliqu\'ee,
Facult\'e des Sciences,
Universit\'e Ibn Zohr,
Agadir
Morocco
Laboratoire de Chimie Organique H\'et\'erocyclique URAC 21,
P\^ole de Comp\'etence Pharmacochimie,
Av. Ibn Battouta, BP 1014,
Facult\'e des Sciences,
Universit\'e Mohammed V,
Rabat,
Morocco
;
    'Hni, Brahim' .
;
Laboratoire de Chimie Organique H\'et\'erocyclique URAC 21,
P\^ole de Comp\'etence Pharmacochimie,
Av. Ibn Battouta, BP 1014,
Facult\'e des Sciences,
Universit\'e Mohammed V,
Rabat,
Morocco
;
    'H\"okelek, Tuncer' .
;
Department of Physics
Hacettepe University
06800 Beytepe
Ankara
Turkey
;
    'Jaouhar, Abdelhakim' .
;
Laboratoire de Chimie Appliqu\'ee et Environnement,
Equipe de Chimie Bioorganique Appliqu\'ee,
Facult\'e des Sciences,
Universit\'e Ibn Zohr,
Agadir
Morocco
;
    'Labd Taha, Mohamed' .
;
Laboratoire de Chimie Appliqu\'ee et Environnement,
Equipe de Chimie Bioorganique Appliqu\'ee,
Facult\'e des Sciences,
Universit\'e Ibn Zohr,
Agadir
Morocco
;
    'Mague, Joel T.' .
;
Department of Chemistry
Tulane University
New Orleans, LA 70118
USA
;
    'Essassi, El Mokhtar' .
;
Laboratoire de Chimie Organique H\'et\'erocyclique URAC 21,
P\^ole de Comp\'etence Pharmacochimie,
Av. Ibn Battouta, BP 1014,
Facult\'e des Sciences,
Universit\'e Mohammed V,
Rabat,
Morocco
;
_publ_section_synopsis
;
In the title compound, the dihydrobenzothiazine moiety is folded about the
S1...N1 axis. In the crystal, inversion dimers, generated by
C---H~Bnz~...N~Prpnit~ (Bnz = benzene, Prpnit = propanenitrile) hydrogen
bonds, are linked into stepped ribbons extending parallel to [110] by
C---H~Prpnit~...O~Thz~ (Thz = thiazine) hydrogen bonds. The ribbons are joined
into pairs by inversion-related C\\db O...Cl interactions.
;
