# Supplementary material for: Crystal structure, Hirshfeld surface analysis and inter­action energy and DFT studies of 3-{(2Z)-2-[(2,4-di­chloro­phen­yl)methyl­idene]-3-oxo-3,4-di­hydro-2H-1,4-benzo­thia­zin-4-yl}propane­nitrile
Source: Acta Crystallogr E Crystallogr Commun. 2019 May 3;75(Pt 6):721–7. doi: 10.1107/S2056989019005966 (PMC6658978; doi:10.1107/S2056989019005966)
Supplement: Supplementary file 2 [file e-75-00721-Isup2.hkl]

data_I                                                                          
_shelx_title ' JTM1052_0m_a.res in P-1'                                         
_shelx_refln_list_code          4                                               
_shelx_F_calc_maximum      148.91                                               
_exptl_crystal_F_000       384.00                                               
_reflns_d_resolution_high  0.8087                                               
                                                                                
loop_                                                                           
 _space_group_symop_operation_xyz                                               
 'x, y, z'                                                                      
 '-x, -y, -z'                                                                   
                                                                                
_cell_length_a     6.5687                                                       
_cell_length_b     7.9971                                                       
_cell_length_c    15.4939                                                       
_cell_angle_alpha  98.105                                                       
_cell_angle_beta   94.316                                                       
_cell_angle_gamma  95.002                                                       
                                                                                
_shelx_F_squared_multiplier     1.000                                           
                                                                                
loop_                                                                           
 _refln_index_h                                                                 
 _refln_index_k                                                                 
 _refln_index_l                                                                 
 _refln_F_squared_calc                                                          
 _refln_F_squared_meas                                                          
 _refln_F_squared_sigma                                                         
 _refln_observed_status                                                         
   1   0   0        769.54        731.37        24.90 o                         
   2   0   0        165.82        196.37         8.96 o                         
   4   0   0        651.34        635.33        29.08 o                         
   5   0   0          5.38          7.53         2.19 o                         
   6   0   0         53.69         58.63         3.24 o                         
   7   0   0        127.97        122.88         6.37 o                         
   8   0   0         76.87         64.34         3.39 o                         
  -8   1   0          4.38          6.57         1.59 o                         
  -7   1   0        333.13        348.68        11.69 o                         
  -6   1   0        782.32        782.96        25.49 o                         
  -5   1   0        293.78        260.81         9.22 o                         
  -2   1   0       2944.95       2613.89       257.02 o                         
  -1   1   0        218.20        202.67         6.67 o                         
   0   1   0        648.99        685.13        21.76 o                         
   1   1   0        790.32        784.50        35.26 o                         
   2   1   0        458.35        465.52        18.62 o                         
   3   1   0          2.08          7.29         0.84 o                         
   4   1   0          6.11          4.38         1.20 o                         
   5   1   0        633.13        638.61        20.91 o                         
   6   1   0        423.35        394.52        34.26 o                         
   7   1   0         33.90         37.25         2.79 o                         
  -8   2   0         58.06         50.99         2.99 o                         
  -7   2   0        124.10        131.17         4.57 o                         
  -6   2   0          6.75          5.43         1.47 o                         
  -5   2   0         66.65         66.46         8.17 o                         
  -4   2   0        178.98        170.08         5.14 o                         
  -3   2   0        158.71        153.78         5.07 o                         
  -2   2   0         22.70         11.55         1.00 o                         
   0   2   0       6280.49       5900.24       187.10 o                         
   1   2   0       1100.19       1110.52        50.39 o                         
   2   2   0       1666.02       1820.90        63.92 o                         
   3   2   0        343.79        330.29         8.93 o                         
   4   2   0         65.56         68.42         3.68 o                         
   5   2   0          1.90          2.71         1.20 o                         
   6   2   0        132.72        125.12         8.86 o                         
   7   2   0         21.45         22.11         1.99 o                         
  -7   3   0         78.39         83.89         3.65 o                         
  -6   3   0        172.29        183.94         6.76 o                         
  -5   3   0         18.51         17.58         2.08 o                         
  -4   3   0          0.04          2.13         1.49 o                         
  -3   3   0        782.62        751.83        34.26 o                         
  -2   3   0         86.22         75.99         2.96 o                         
  -1   3   0        423.44        478.26        15.49 o                         
   0   3   0        244.84        263.07        13.25 o                         
   1   3   0         93.07        106.34         5.58 o                         
   2   3   0        973.65       1023.52        26.85 o                         
   3   3   0        142.29        138.12         4.25 o                         
   4   3   0          1.12          3.19         1.69 o                         
   5   3   0          0.29          0.87         0.91 o                         
   6   3   0        346.16        335.98        16.33 o                         
   7   3   0         71.16         68.12         3.78 o                         
  -7   4   0          6.21          2.09         1.10 o                         
  -6   4   0          7.28          9.93         1.41 o                         
  -5   4   0        148.78        164.38         5.06 o                         
  -4   4   0        192.07        192.84         4.95 o                         
  -3   4   0         23.90         19.26         1.80 o                         
  -2   4   0          7.34          6.17         2.59 o                         
  -1   4   0       1480.67       1729.32        78.08 o                         
   0   4   0       1753.75       1867.75        84.25 o                         
   1   4   0       1426.78       1461.32        59.35 o                         
   2   4   0        145.30        161.40         4.85 o                         
   3   4   0         49.21         54.79         2.54 o                         
   4   4   0         62.24         58.68         2.81 o                         
   5   4   0         47.68         43.70         2.38 o                         
   6   4   0        109.79        119.69         4.98 o                         
   7   4   0         77.74         68.32         3.59 o                         
  -7   5   0          0.47          1.29         0.85 o                         
  -6   5   0         32.55         36.26         1.65 o                         
  -5   5   0        221.98        244.91         7.05 o                         
  -4   5   0          4.39          4.94         1.09 o                         
  -3   5   0         19.77         23.87         1.78 o                         
  -2   5   0         84.93         90.30         3.14 o                         
  -1   5   0        173.28        149.98         4.85 o                         
   0   5   0         37.81         33.07         2.32 o                         
   1   5   0       1768.45       1659.74        44.11 o                         
   2   5   0        203.72        193.05         5.60 o                         
   3   5   0         20.51         20.20         1.81 o                         
   4   5   0        534.51        527.85        28.37 o                         
   5   5   0        402.10        414.23        13.80 o                         
   6   5   0        288.37        291.63         9.72 o                         
  -6   6   0         47.42         40.04         1.70 o                         
  -5   6   0         23.72         27.30         2.89 o                         
  -4   6   0          8.93         10.53         1.23 o                         
  -3   6   0        443.67        488.44        14.52 o                         
  -2   6   0          0.37          2.74         1.19 o                         
  -1   6   0        745.51        706.25        18.74 o                         
   0   6   0        360.84        358.08        12.04 o                         
   1   6   0        223.77        250.20         8.66 o                         
   2   6   0          4.46          4.79         1.36 o                         
   3   6   0        239.34        237.22         6.78 o                         
   4   6   0         12.66         13.21         1.53 o                         
   5   6   0         21.28         22.21         1.58 o                         
  -5   7   0         72.61         78.47         3.24 o                         
  -4   7   0         35.66         36.76         2.32 o                         
  -3   7   0          7.07          9.35         2.72 o                         
  -2   7   0         59.57         67.47         2.57 o                         
  -1   7   0          2.70         -0.73         1.06 o                         
   0   7   0        487.97        492.99        16.27 o                         
   1   7   0        181.55        180.09         7.47 o                         
   2   7   0         16.13         19.52         1.52 o                         
   3   7   0        396.87        387.94        10.54 o                         
   4   7   0        108.02        111.14         4.22 o                         
  -5   8   0         29.44         29.75         1.62 o                         
  -4   8   0         55.96         44.28         1.76 o                         
  -3   8   0         32.62         33.69         1.68 o                         
  -2   8   0         80.03         81.86         5.18 o                         
  -1   8   0         52.58         62.90         2.88 o                         
   0   8   0          0.70          0.18         0.91 o                         
   1   8   0         12.12         16.69         1.53 o                         
   2   8   0         81.98         79.24         3.17 o                         
   3   8   0         36.02         41.03         2.59 o                         
  -3   9   0          8.57          8.48         1.13 o                         
  -2   9   0          0.79          0.25         0.77 o                         
  -1   9   0         46.47         47.28         2.49 o                         
   0   9   0         41.99         39.19         1.90 o                         
   1   9   0         16.83         20.79         2.59 o                         
   2   9   0          7.68          5.78         1.20 o                         
  -2  -9   1        274.20        257.52        11.95 o                         
  -1  -9   1         19.30         17.04         1.99 o                         
   0  -9   1         15.78         18.88         1.47 o                         
   1  -9   1          0.80          1.52         1.20 o                         
   2  -9   1          3.14          4.30         0.96 o                         
   3  -9   1          0.18          1.14         0.58 o                         
  -4  -8   1         28.73         27.49         1.99 o                         
  -3  -8   1         32.89         29.48         2.19 o                         
  -2  -8   1        307.56        316.49        10.56 o                         
  -1  -8   1        244.15        254.67         8.80 o                         
   0  -8   1        285.89        311.46        11.65 o                         
   1  -8   1          0.25          0.55         0.95 o                         
   2  -8   1         57.09         64.51         2.45 o                         
   3  -8   1         59.18         63.56         2.34 o                         
   4  -8   1         21.74         22.63         2.89 o                         
   5  -8   1          2.13          1.56         0.81 o                         
  -5  -7   1          4.21          6.17         1.59 o                         
  -4  -7   1          1.09          0.37         0.84 o                         
  -3  -7   1        562.96        581.89        19.08 o                         
  -2  -7   1        169.25        172.70         5.13 o                         
  -1  -7   1         39.03         39.48         2.46 o                         
   0  -7   1          7.52          8.96         2.39 o                         
   1  -7   1         26.45         26.71         1.83 o                         
   2  -7   1          1.62          1.03         0.95 o                         
   3  -7   1        140.25        164.99         4.94 o                         
   4  -7   1         80.42         91.94         3.94 o                         
   5  -7   1          4.15          2.97         1.59 o                         
   6  -7   1          0.38          0.20         1.00 o                         
  -5  -6   1         70.23         69.26         2.95 o                         
  -4  -6   1         21.15         23.37         2.19 o                         
  -3  -6   1        153.50        153.04         6.83 o                         
  -2  -6   1        397.44        400.34        13.38 o                         
  -1  -6   1        481.97        483.06        13.07 o                         
   0  -6   1         36.43         34.75         2.18 o                         
   1  -6   1         51.36         52.64         2.50 o                         
   2  -6   1          6.65          5.14         1.99 o                         
   3  -6   1         32.88         36.33         2.32 o                         
   4  -6   1         19.84         19.52         1.56 o                         
   5  -6   1         57.12         53.70         2.34 o                         
   6  -6   1          0.21          0.27         0.71 o                         
  -6  -5   1          3.48          4.38         0.84 o                         
  -5  -5   1          0.39          2.28         0.96 o                         
  -4  -5   1         24.39         35.20         3.39 o                         
  -3  -5   1        990.85        984.28        31.76 o                         
  -2  -5   1         82.84         81.71         3.39 o                         
  -1  -5   1        369.26        354.55         9.73 o                         
   0  -5   1         63.41         53.51         3.09 o                         
   1  -5   1        109.85         93.14         3.86 o                         
   2  -5   1         57.43         59.59         2.62 o                         
   3  -5   1          1.98          2.00         0.95 o                         
   4  -5   1        159.18        165.92         4.41 o                         
   5  -5   1        113.23        122.06         4.37 o                         
   6  -5   1         30.55         30.50         1.55 o                         
   7  -5   1          4.59          1.79         1.20 o                         
  -7  -4   1         68.69         62.94         3.39 o                         
  -6  -4   1         32.74         34.38         2.29 o                         
  -5  -4   1         35.80         34.76         2.10 o                         
  -4  -4   1         54.60         55.19         2.68 o                         
  -3  -4   1        313.67        311.59        14.73 o                         
  -2  -4   1          1.24          0.96         0.99 o                         
  -1  -4   1         39.33         29.54         2.39 o                         
   0  -4   1        247.26        253.94        12.35 o                         
   1  -4   1        114.92        140.40         7.37 o                         
   2  -4   1        537.80        650.07        30.08 o                         
   3  -4   1         62.73         55.29         2.04 o                         
   4  -4   1          2.78          3.64         0.92 o                         
   5  -4   1         41.86         42.35         2.29 o                         
   6  -4   1         15.65         19.16         2.79 o                         
   7  -4   1         94.06         99.19         5.58 o                         
  -7  -3   1        124.62        125.47         6.17 o                         
  -6  -3   1         52.70         50.38         3.68 o                         
  -5  -3   1        352.04        322.64        15.34 o                         
  -4  -3   1        202.52        200.24         7.11 o                         
  -3  -3   1        361.54        367.18        22.51 o                         
  -2  -3   1       2962.39       2854.98       125.87 o                         
  -1  -3   1          3.92          3.29         1.20 o                         
   0  -3   1        292.13        274.57        14.14 o                         
   1  -3   1        173.94        175.54         5.98 o                         
   2  -3   1        765.27        799.46        25.63 o                         
   3  -3   1        894.37        768.57        24.79 o                         
   4  -3   1       1078.43        990.29        26.03 o                         
   5  -3   1        242.19        240.53         7.01 o                         
   6  -3   1        183.50        194.41         7.04 o                         
   7  -3   1          1.17         -1.33         1.33 o                         
  -7  -2   1         51.41         49.80         3.19 o                         
  -6  -2   1         38.25         33.36         2.89 o                         
  -5  -2   1        207.02        211.93         7.53 o                         
  -4  -2   1         39.33         44.14         2.38 o                         
  -3  -2   1        572.19        609.61        19.65 o                         
  -2  -2   1       1403.27       1266.70        40.28 o                         
  -1  -2   1       4717.05       4445.46       141.04 o                         
   0  -2   1        427.26        452.50        14.58 o                         
   1  -2   1       7593.25       7117.04       225.60 o                         
   2  -2   1        129.63        104.85         5.77 o                         
   3  -2   1       1533.37       1408.41        44.65 o                         
   4  -2   1        296.74        310.97         8.66 o                         
   5  -2   1         40.76         43.71         2.23 o                         
   6  -2   1        122.94        129.40         6.08 o                         
   7  -2   1          0.06          0.97         1.10 o                         
   8  -2   1        144.18        130.44         6.37 o                         
  -7  -1   1        361.08        357.09        16.73 o                         
  -6  -1   1        271.59        258.69        27.99 o                         
  -5  -1   1        155.94        163.68         6.55 o                         
  -4  -1   1       1077.72       1110.32        50.39 o                         
  -3  -1   1       5129.17       4954.76       221.47 o                         
  -2  -1   1         83.36        102.28         3.38 o                         
  -1  -1   1         73.73         89.33         2.96 o                         
   0  -1   1        948.13        910.68        29.01 o                         
   1  -1   1       3115.54       2805.96       123.37 o                         
   2  -1   1       1365.83       1277.33        81.16 o                         
   3  -1   1       1477.99       1374.03        43.52 o                         
   4  -1   1        283.04        247.56         8.73 o                         
   5  -1   1        151.21        131.85         4.48 o                         
   6  -1   1         79.67         85.85         5.78 o                         
   7  -1   1          1.35          1.43         1.05 o                         
   8  -1   1         11.62          6.77         1.39 o                         
  -8   0   1        127.37        126.66         6.17 o                         
  -7   0   1         12.47         11.05         1.66 o                         
  -6   0   1          7.03          5.45         1.37 o                         
  -5   0   1          7.18          6.97         1.46 o                         
  -4   0   1        211.14        218.48        10.56 o                         
   1   0   1       1346.90       1234.60        62.54 o                         
   2   0   1       7494.49       6751.98       213.49 o                         
   3   0   1        135.75        168.29         7.77 o                         
   4   0   1        124.48        121.68         6.37 o                         
   5   0   1         28.82         30.40         3.49 o                         
   6   0   1        162.42        167.12         6.32 o                         
   7   0   1         53.22         50.59         3.39 o                         
   8   0   1         13.84         14.94         1.39 o                         
  -8   1   1        300.88        296.96        13.74 o                         
  -7   1   1          9.22         10.96         2.59 o                         
  -6   1   1         41.98         41.28         3.03 o                         
  -5   1   1        861.99        836.45        27.18 o                         
  -4   1   1       2056.33       2046.34        65.21 o                         
  -2   1   1       1172.19       1050.59        47.01 o                         
  -1   1   1        511.28        524.39        23.50 o                         
   0   1   1         59.78         70.91         3.39 o                         
   2   1   1         54.04         49.01         2.29 o                         
   3   1   1          2.92          6.77         1.08 o                         
   4   1   1         92.18         90.08         3.59 o                         
   5   1   1         23.83         29.09         2.10 o                         
   6   1   1        114.19        114.79         9.56 o                         
   7   1   1          5.42          5.78         1.59 o                         
  -8   2   1         14.23         12.63         1.43 o                         
  -7   2   1         19.28         21.66         1.66 o                         
  -6   2   1          6.99          8.69         1.79 o                         
  -5   2   1          0.81         -1.03         1.53 o                         
  -4   2   1        403.68        419.01        11.38 o                         
  -3   2   1        110.64         98.60         4.78 o                         
  -2   2   1        148.72        158.53         7.37 o                         
  -1   2   1      22174.51      19682.87       622.05 o                         
   0   2   1       1694.70       1736.09        77.88 o                         
   1   2   1       2273.08       2210.11        99.19 o                         
   2   2   1        175.59        242.46        14.04 o                         
   3   2   1        615.79        661.59        17.48 o                         
   4   2   1          7.17          3.33         0.93 o                         
   5   2   1        290.69        309.05        10.56 o                         
   6   2   1         79.61         78.18         4.48 o                         
   7   2   1         88.00         89.23         4.78 o                         
  -7   3   1         46.75         48.65         2.66 o                         
  -6   3   1         30.60         32.27         2.46 o                         
  -5   3   1        256.78        260.51         7.47 o                         
  -4   3   1         36.64         43.46         2.13 o                         
  -3   3   1       1817.14       1693.87        76.09 o                         
  -2   3   1        548.66        584.34        26.69 o                         
  -1   3   1        785.44        845.65        38.44 o                         
   0   3   1        394.13        433.38        20.12 o                         
   1   3   1        167.27        176.06         8.56 o                         
   2   3   1        437.18        499.16        16.48 o                         
   3   3   1        591.07        575.57        15.41 o                         
   4   3   1        940.39        926.11        36.05 o                         
   5   3   1        513.33        505.60        16.76 o                         
   6   3   1         25.82         23.57         1.77 o                         
   7   3   1         76.15         74.89         3.98 o                         
  -7   4   1          7.92         14.94         2.79 o                         
  -6   4   1          2.81          2.32         0.92 o                         
  -5   4   1          7.63          6.76         1.18 o                         
  -4   4   1         26.95         28.13         2.67 o                         
  -3   4   1        221.74        193.44         4.98 o                         
  -2   4   1      11824.54      12475.33       557.85 o                         
  -1   4   1         42.67         39.64         3.19 o                         
   0   4   1         54.52         74.69         4.78 o                         
   1   4   1        310.42        406.89        19.52 o                         
   2   4   1        864.51        794.44        50.41 o                         
   3   4   1        103.68         97.68         3.69 o                         
   4   4   1         44.34         49.27         2.22 o                         
   5   4   1        330.50        324.85        23.50 o                         
   6   4   1        108.03        103.08         4.00 o                         
  -7   5   1         64.69         69.71         4.58 o                         
  -6   5   1          0.06          0.43         0.81 o                         
  -5   5   1         57.36         63.96         2.57 o                         
  -4   5   1        845.23        869.74        19.94 o                         
  -3   5   1        252.91        251.16         6.22 o                         
  -2   5   1        211.41        204.96         5.94 o                         
  -1   5   1        435.37        399.22        13.24 o                         
   0   5   1         63.09         58.96         2.34 o                         
   1   5   1         82.17         82.25         2.84 o                         
   2   5   1        358.73        355.73         9.74 o                         
   3   5   1        783.58        784.95        20.81 o                         
   4   5   1        488.30        459.52        12.50 o                         
   5   5   1          4.16          3.59         1.39 o                         
   6   5   1         57.40         60.91         2.63 o                         
  -6   6   1         11.81         10.81         1.69 o                         
  -5   6   1          1.30          3.19         1.99 o                         
  -4   6   1        193.65        212.93         5.40 o                         
  -3   6   1       1384.12       1455.48        38.10 o                         
  -2   6   1        684.79        702.44        18.67 o                         
  -1   6   1         86.34         92.26         3.24 o                         
   0   6   1         53.88         62.48         2.88 o                         
   1   6   1        209.45        199.86         5.79 o                         
   2   6   1         91.25         95.60         3.18 o                         
   3   6   1         17.11         13.87         1.58 o                         
   4   6   1        146.08        137.75         5.14 o                         
   5   6   1          0.07          0.43         0.69 o                         
  -6   7   1          7.63          9.76         1.59 o                         
  -5   7   1        128.90        121.61         4.51 o                         
  -4   7   1         31.96         31.66         1.98 o                         
  -3   7   1         23.88         28.04         2.38 o                         
  -2   7   1        112.76        116.73         3.79 o                         
  -1   7   1          6.94          4.79         1.29 o                         
   0   7   1         48.36         53.34         2.66 o                         
   1   7   1         19.27         23.85         1.81 o                         
   2   7   1         71.59         76.28         2.72 o                         
   3   7   1         14.99         15.51         1.37 o                         
   4   7   1         30.23         33.98         2.89 o                         
  -5   8   1         23.66         19.58         1.33 o                         
  -4   8   1          3.94          7.14         1.11 o                         
  -3   8   1        215.18        195.13         5.56 o                         
  -2   8   1        114.64        118.60         3.75 o                         
  -1   8   1         35.44         39.61         2.18 o                         
   0   8   1          0.20          0.20         1.20 o                         
   1   8   1         20.79         20.49         1.62 o                         
   2   8   1        118.54        117.63         4.23 o                         
   3   8   1         23.65         24.90         1.99 o                         
  -3   9   1         20.70         19.86         1.27 o                         
  -2   9   1          0.10          0.80         0.80 o                         
  -1   9   1         82.08         81.58         3.10 o                         
   0   9   1          2.63          2.09         0.90 o                         
   1   9   1          0.04          0.76         0.66 o                         
  -2  -9   2          8.96         10.56         1.79 o                         
  -1  -9   2         79.78         74.30         3.98 o                         
   0  -9   2         17.04         16.23         1.55 o                         
   1  -9   2         85.70         88.26         3.38 o                         
   2  -9   2         36.87         40.14         1.80 o                         
   3  -9   2          6.12          7.54         1.18 o                         
  -4  -8   2         36.87         41.23         3.39 o                         
  -3  -8   2         14.31         17.93         1.99 o                         
  -2  -8   2         20.27         17.77         1.94 o                         
  -1  -8   2          2.26          2.39         1.13 o                         
   0  -8   2        237.84        278.44         9.44 o                         
   1  -8   2        114.06        125.04         4.79 o                         
   2  -8   2          0.66          0.21         0.84 o                         
   3  -8   2         12.34         13.47         1.34 o                         
   4  -8   2          2.14          2.29         0.85 o                         
   5  -8   2          5.34          5.72         1.13 o                         
  -5  -7   2        280.50        246.97        11.35 o                         
  -4  -7   2         12.78         14.73         1.58 o                         
  -3  -7   2        141.45        136.62         5.35 o                         
  -2  -7   2        254.13        269.49         7.66 o                         
  -1  -7   2         75.34         76.18         3.31 o                         
   0  -7   2         37.74         38.69         2.04 o                         
   1  -7   2         92.45         89.68         3.17 o                         
   2  -7   2         18.62         17.71         1.61 o                         
   3  -7   2         17.93         24.25         1.72 o                         
   4  -7   2          4.64          3.22         1.08 o                         
   5  -7   2         63.27         64.33         2.40 o                         
   6  -7   2          1.77          0.93         1.99 o                         
  -5  -6   2         71.03         72.83         3.09 o                         
  -4  -6   2         10.00         16.09         1.69 o                         
  -3  -6   2        503.33        511.09        16.90 o                         
  -2  -6   2          4.51          6.58         1.20 o                         
  -1  -6   2         22.44         21.00         1.78 o                         
   0  -6   2        159.27        163.07         4.91 o                         
   1  -6   2         56.11         56.68         2.37 o                         
   2  -6   2         36.94         34.22         2.39 o                         
   3  -6   2          0.18          2.23         0.97 o                         
   4  -6   2          0.47          0.80         0.87 o                         
   5  -6   2         10.86         12.08         1.75 o                         
   6  -6   2          0.48         -0.76         0.76 o                         
  -6  -5   2         66.29         65.51         2.89 o                         
  -5  -5   2         40.15         36.79         2.15 o                         
  -4  -5   2        944.46        934.35        55.76 o                         
  -3  -5   2         15.06         16.77         1.76 o                         
  -2  -5   2         64.67         60.64         5.98 o                         
  -1  -5   2         11.35         10.11         1.49 o                         
   0  -5   2         52.65         44.93         2.74 o                         
   1  -5   2          8.65          7.87         1.27 o                         
   2  -5   2        518.07        494.55        13.34 o                         
   3  -5   2        289.22        293.89         7.15 o                         
   4  -5   2         12.89         14.70         1.51 o                         
   5  -5   2         37.65         36.38         2.06 o                         
   6  -5   2         62.50         71.05         2.29 o                         
   7  -5   2        335.98        326.02        15.14 o                         
  -7  -4   2          0.85          4.38         1.39 o                         
  -6  -4   2        118.85        111.13         4.68 o                         
  -5  -4   2          7.16         14.00         1.69 o                         
  -4  -4   2       1041.11       1045.38        33.66 o                         
  -3  -4   2        568.03        553.75        21.71 o                         
  -2  -4   2        692.10        750.24        34.66 o                         
  -1  -4   2          6.13          5.81         1.39 o                         
   0  -4   2        907.57        949.20        43.42 o                         
   1  -4   2        387.23        389.36        18.52 o                         
   2  -4   2        269.15        288.00        14.14 o                         
   3  -4   2          3.73          7.82         1.31 o                         
   4  -4   2         64.62         63.83         2.31 o                         
   5  -4   2         37.43         38.51         2.21 o                         
   6  -4   2        108.19        121.27         4.84 o                         
   7  -4   2         78.01         79.04         3.68 o                         
  -7  -3   2          4.46          3.19         1.20 o                         
  -6  -3   2         47.62         56.76         7.07 o                         
  -5  -3   2        939.04        980.44        32.36 o                         
  -4  -3   2        943.41        965.94        31.20 o                         
  -2  -3   2         16.09         12.45         1.27 o                         
  -1  -3   2         43.40         46.82         1.97 o                         
   0  -3   2          5.79          7.26         0.85 o                         
   1  -3   2       1517.44       1415.16        45.07 o                         
   2  -3   2        509.42        461.86        21.31 o                         
   3  -3   2          3.33          2.91         1.10 o                         
   4  -3   2        349.55        346.58         9.58 o                         
   5  -3   2        201.03        202.38         6.02 o                         
   6  -3   2        497.77        533.07        14.41 o                         
   7  -3   2        321.79        327.42        15.54 o                         
  -7  -2   2        112.66        114.91         5.98 o                         
  -6  -2   2         10.80         13.97         1.81 o                         
  -5  -2   2        220.59        215.55         7.67 o                         
  -4  -2   2       1454.54       1448.18        46.27 o                         
  -3  -2   2       1538.59       1553.97        46.83 o                         
  -2  -2   2        871.67        935.19        29.79 o                         
  -1  -2   2       1593.36       1557.63        49.44 o                         
   0  -2   2        563.49        503.20        16.20 o                         
   1  -2   2       1077.87       1003.90        31.97 o                         
   2  -2   2          9.14          8.27         0.70 o                         
   3  -2   2        291.42        286.65         9.51 o                         
   4  -2   2          1.00          1.60         1.16 o                         
   5  -2   2          2.37          4.82         1.30 o                         
   6  -2   2        478.63        501.72        17.45 o                         
   7  -2   2          5.00          4.43         1.02 o                         
  -7  -1   2        161.63        176.26         8.76 o                         
  -6  -1   2        151.82        168.71         9.72 o                         
  -5  -1   2       1854.27       1835.68        57.69 o                         
  -4  -1   2         35.57         37.05         2.99 o                         
  -3  -1   2        362.78        380.80        17.73 o                         
  -2  -1   2        695.50        744.86        33.46 o                         
  -1  -1   2        126.72        147.39         4.79 o                         
   0  -1   2        706.49        612.91        19.44 o                         
   1  -1   2        511.15        485.48        15.49 o                         
   2  -1   2        605.95        619.84        28.78 o                         
   3  -1   2        107.22        131.64        10.86 o                         
   4  -1   2        441.79        444.45        29.78 o                         
   5  -1   2          6.52         15.14         3.78 o                         
   6  -1   2        296.04        289.55        10.07 o                         
   7  -1   2         55.48         60.95         3.39 o                         
  -8   0   2         18.59         16.73         1.99 o                         
  -7   0   2         21.44         23.80         2.29 o                         
  -6   0   2         15.36         16.55         2.24 o                         
  -5   0   2        576.60        552.31        14.83 o                         
  -4   0   2        117.10        121.48         6.37 o                         
  -3   0   2        751.41        827.32        37.45 o                         
  -1   0   2         27.17         17.28         0.90 o                         
   0   0   2       2411.34       2226.98       112.03 o                         
   1   0   2        506.19        534.68        18.42 o                         
   2   0   2        526.72        565.66        23.01 o                         
   3   0   2        248.60        244.57        11.95 o                         
   4   0   2        195.67        177.85         8.76 o                         
   5   0   2        388.53        373.92        10.42 o                         
   6   0   2          9.74          8.47         1.90 o                         
   7   0   2        337.05        304.91        14.34 o                         
  -8   1   2          0.68         -0.80         1.20 o                         
  -7   1   2          4.61          3.77         1.69 o                         
  -6   1   2        282.60        321.27        10.99 o                         
  -5   1   2         97.46         99.74         5.97 o                         
  -4   1   2       1598.61       1714.77        93.56 o                         
  -2   1   2       1385.12       1313.60        41.55 o                         
  -1   1   2         55.38         59.56         2.11 o                         
   0   1   2       1624.84       1729.12        78.08 o                         
   1   1   2       4203.43       4209.50       189.00 o                         
   2   1   2       1288.44        947.81        43.42 o                         
   3   1   2        193.88        248.68         8.31 o                         
   4   1   2        315.86        298.66         8.28 o                         
   5   1   2        198.04        213.47         6.21 o                         
   6   1   2         66.05         73.13         4.48 o                         
   7   1   2         31.10         28.88         2.19 o                         
  -8   2   2         18.37         20.05         1.79 o                         
  -7   2   2          6.29          8.85         1.77 o                         
  -6   2   2         18.72         24.11         4.08 o                         
  -5   2   2        103.82        101.15         3.74 o                         
  -4   2   2         19.50         14.34         1.79 o                         
  -3   2   2        363.91        338.18        10.84 o                         
  -2   2   2        108.78        110.13         5.38 o                         
  -1   2   2      10739.02      10788.64       483.58 o                         
   0   2   2         40.23         74.69         3.78 o                         
   1   2   2       4083.79       4082.07       129.28 o                         
   2   2   2        211.54        255.07        13.94 o                         
   3   2   2        116.52        100.37         4.08 o                         
   4   2   2         13.84         15.02         1.39 o                         
   5   2   2          0.08          0.58         1.22 o                         
   6   2   2        530.27        497.39        33.65 o                         
   7   2   2        541.41        509.85        23.30 o                         
  -7   3   2         19.03         19.45         2.11 o                         
  -6   3   2        213.32        243.00         8.73 o                         
  -5   3   2       1244.44       1305.03        34.27 o                         
  -4   3   2          4.45          3.40         1.11 o                         
  -3   3   2        824.92        794.26        36.05 o                         
  -2   3   2        629.80        698.25        31.87 o                         
  -1   3   2          5.06          7.77         1.39 o                         
   0   3   2       1353.39       1459.27        65.73 o                         
   1   3   2       2122.52       2141.96        60.36 o                         
   2   3   2         27.99         14.54         2.59 o                         
   3   3   2        130.07        123.00         4.83 o                         
   4   3   2        875.82        879.46        27.89 o                         
   5   3   2        134.01        145.36         4.64 o                         
   6   3   2         29.83         29.23         1.91 o                         
   7   3   2          0.12          2.19         0.80 o                         
  -7   4   2          0.12          0.23         0.91 o                         
  -6   4   2         77.59         84.81         3.03 o                         
  -5   4   2        350.47        379.78        10.54 o                         
  -4   4   2        169.91        158.35         4.26 o                         
  -3   4   2         64.27         57.34         2.82 o                         
  -2   4   2        616.38        631.15        29.28 o                         
  -1   4   2       2007.32       2248.35       101.36 o                         
   0   4   2       1316.60       1373.42        62.34 o                         
   1   4   2          5.85          3.39         1.59 o                         
   2   4   2         57.16         51.76         3.29 o                         
   3   4   2         14.46         15.15         1.98 o                         
   4   4   2         28.01         34.44         1.83 o                         
   5   4   2        141.28        135.36         5.06 o                         
   6   4   2         81.13         83.94         3.35 o                         
  -7   5   2         98.86        114.91         6.17 o                         
  -6   5   2        260.16        276.13         7.70 o                         
  -5   5   2         32.70         34.28         2.31 o                         
  -4   5   2        258.00        266.51         6.60 o                         
  -3   5   2        251.60        256.96         6.37 o                         
  -2   5   2         76.71         79.71         2.95 o                         
  -1   5   2         11.42         17.89         1.97 o                         
   0   5   2        288.53        270.49         9.22 o                         
   1   5   2         40.02         32.48         2.10 o                         
   2   5   2          9.84         12.56         1.33 o                         
   3   5   2         44.69         45.70         2.06 o                         
   4   5   2         13.97         17.89         1.42 o                         
   5   5   2          7.13          8.83         1.33 o                         
   6   5   2         25.47         26.29         1.79 o                         
  -6   6   2        171.39        163.38         4.71 o                         
  -5   6   2         24.62         23.79         1.86 o                         
  -4   6   2          0.22          1.81         0.91 o                         
  -3   6   2        556.72        578.04        15.52 o                         
  -2   6   2       1091.34       1103.75        28.98 o                         
  -1   6   2        126.83        125.39         4.79 o                         
   0   6   2         13.72         16.63         1.69 o                         
   1   6   2        216.18        216.53         6.25 o                         
   2   6   2          3.47          4.20         0.88 o                         
   3   6   2         30.16         28.75         1.64 o                         
   4   6   2         11.29         12.21         1.24 o                         
   5   6   2         10.01         11.09         1.39 o                         
  -6   7   2          0.69         -0.20         0.80 o                         
  -5   7   2        128.02        118.08         4.37 o                         
  -4   7   2         63.89         62.78         2.41 o                         
  -3   7   2         47.38         53.46         2.25 o                         
  -2   7   2         37.92         41.41         2.16 o                         
  -1   7   2          0.20          0.20         0.99 o                         
   0   7   2          4.29          5.78         1.29 o                         
   1   7   2         42.89         46.91         2.39 o                         
   2   7   2        135.80        147.07         4.44 o                         
   3   7   2        117.88        109.25         3.41 o                         
   4   7   2          0.05          0.07         0.80 o                         
  -5   8   2         17.25         17.73         3.88 o                         
  -4   8   2        506.57        446.53        14.51 o                         
  -3   8   2         11.27         10.82         1.26 o                         
  -2   8   2         33.62         33.56         1.97 o                         
  -1   8   2          2.22          0.50         0.99 o                         
   0   8   2        224.40        220.44         7.67 o                         
   1   8   2         10.79         10.73         1.47 o                         
   2   8   2         22.64         21.27         1.47 o                         
   3   8   2         78.69         65.02         2.72 o                         
  -3   9   2         20.88         19.15         1.27 o                         
  -2   9   2          0.91          1.39         0.91 o                         
  -1   9   2          6.40          6.38         0.99 o                         
   0   9   2         42.05         43.93         2.19 o                         
   1   9   2         83.19         81.09         3.09 o                         
  -2  -9   3          0.90          1.59         1.39 o                         
  -1  -9   3          4.17          3.98         1.39 o                         
   0  -9   3         43.05         42.19         2.18 o                         
   1  -9   3         58.59         55.28         2.28 o                         
   2  -9   3          9.75         10.29         1.16 o                         
   3  -9   3        125.34        125.75         4.64 o                         
  -3  -8   3         66.61         70.91         3.98 o                         
  -2  -8   3          0.77          2.99         1.39 o                         
  -1  -8   3         58.92         58.43         2.81 o                         
   0  -8   3          3.56          8.20         1.81 o                         
   1  -8   3         58.76         65.44         2.49 o                         
   2  -8   3          3.37          2.99         1.13 o                         
   3  -8   3         11.91         11.45         1.48 o                         
   4  -8   3         10.12         11.55         1.47 o                         
   5  -8   3         21.95         17.47         1.27 o                         
  -4  -7   3        152.14        141.11         5.13 o                         
  -3  -7   3          0.80          1.90         1.10 o                         
  -2  -7   3          0.71          0.13         1.20 o                         
  -1  -7   3          1.69          2.46         1.85 o                         
   0  -7   3        295.40        302.80         8.43 o                         
   1  -7   3         19.62         20.87         1.65 o                         
   2  -7   3         54.62         59.67         2.45 o                         
   3  -7   3          0.39         -0.50         0.88 o                         
   4  -7   3         85.57         92.69         5.68 o                         
   5  -7   3         50.07         55.29         2.23 o                         
   6  -7   3          4.66          4.88         1.10 o                         
  -5  -6   3          2.50          3.39         0.91 o                         
  -4  -6   3         22.29         25.09         2.04 o                         
  -3  -6   3          0.93          1.29         1.13 o                         
  -2  -6   3        108.31        113.27         4.58 o                         
  -1  -6   3        827.64        829.23        18.95 o                         
   0  -6   3          1.11          0.60         1.79 o                         
   1  -6   3         18.14         22.85         1.83 o                         
   2  -6   3        310.18        333.92         9.31 o                         
   3  -6   3         28.22         33.76         1.82 o                         
   4  -6   3         29.83         33.33         1.78 o                         
   5  -6   3         10.41         14.03         1.60 o                         
   6  -6   3         53.24         48.69         1.95 o                         
  -6  -5   3        187.40        174.14         6.34 o                         
  -5  -5   3         15.24         11.17         2.59 o                         
  -4  -5   3          1.36          8.17         2.39 o                         
  -3  -5   3        220.82        234.52         8.24 o                         
  -2  -5   3         19.81         23.80         1.81 o                         
  -1  -5   3        263.68        272.85         7.47 o                         
   0  -5   3        191.80        162.79         5.98 o                         
   1  -5   3        104.70         95.81         3.25 o                         
   2  -5   3         70.16         60.46         2.33 o                         
   3  -5   3        322.12        310.41         7.52 o                         
   4  -5   3        733.91        736.33        19.59 o                         
   5  -5   3        105.01        126.88         4.14 o                         
   6  -5   3         22.92         24.34         1.79 o                         
   7  -5   3         27.70         23.11         3.39 o                         
  -6  -4   3         75.43         82.30         4.58 o                         
  -5  -4   3         25.15         30.36         3.29 o                         
  -4  -4   3         51.65         55.56         2.74 o                         
  -3  -4   3        650.36        605.98        19.86 o                         
  -2  -4   3       2687.98       2629.92        83.65 o                         
  -1  -4   3       1082.41       1073.41        34.51 o                         
   0  -4   3          9.78          6.77         1.99 o                         
   1  -4   3        649.30        644.69        29.88 o                         
   2  -4   3        561.04        552.07        25.69 o                         
   3  -4   3         27.99         26.47         1.64 o                         
   4  -4   3          8.40          8.81         1.57 o                         
   5  -4   3        102.87        108.92         3.72 o                         
   6  -4   3          0.80         -0.55         1.06 o                         
   7  -4   3         71.88         75.09         4.78 o                         
  -7  -3   3        249.41        215.89        10.16 o                         
  -6  -3   3         68.97         67.37         3.09 o                         
  -5  -3   3         82.04         73.30         4.58 o                         
  -4  -3   3       1270.09       1310.61        41.97 o                         
  -3  -3   3         58.59         59.75         3.78 o                         
  -2  -3   3          8.66          7.48         0.95 o                         
  -1  -3   3        147.83        135.44         6.47 o                         
   0  -3   3        456.22        443.89        16.43 o                         
   1  -3   3          2.99          2.83         0.91 o                         
   2  -3   3        201.80        189.70         6.62 o                         
   3  -3   3       1370.53       1155.78        58.05 o                         
   4  -3   3         40.37         37.50         2.24 o                         
   5  -3   3         41.69         43.98         2.08 o                         
   6  -3   3        109.06        117.09         3.98 o                         
   7  -3   3        218.32        218.48         7.53 o                         
  -7  -2   3         78.61         76.09         4.18 o                         
  -6  -2   3         41.82         51.83         3.09 o                         
  -5  -2   3        349.77        371.58        12.83 o                         
  -4  -2   3        191.89        190.72         8.29 o                         
  -3  -2   3        635.19        599.19        22.31 o                         
  -2  -2   3       2575.96       2588.35        66.84 o                         
  -1  -2   3        142.79        151.18         5.07 o                         
   0  -2   3          0.08          1.79         0.60 o                         
   1  -2   3        848.73        749.53        24.20 o                         
   2  -2   3        266.44        253.06        11.35 o                         
   3  -2   3         40.05         50.00         2.69 o                         
   4  -2   3          7.07          8.70         1.58 o                         
   5  -2   3         32.50         32.59         2.25 o                         
   6  -2   3          6.99          8.59         4.18 o                         
   7  -2   3          0.33          0.52         0.99 o                         
  -7  -1   3         27.86         25.50         2.59 o                         
  -6  -1   3        332.56        304.74         9.45 o                         
  -5  -1   3        239.87        252.77         6.30 o                         
  -4  -1   3        298.63        299.20        21.50 o                         
  -3  -1   3          1.40          4.58         1.59 o                         
  -2  -1   3        123.00        135.80         4.43 o                         
  -1  -1   3         38.40         78.38         2.68 o                         
   0  -1   3       1216.46       1081.52        34.36 o                         
   1  -1   3          5.93          4.18         0.60 o                         
   2  -1   3        493.19        482.50        31.16 o                         
   3  -1   3        843.96        848.89        27.18 o                         
   4  -1   3        560.55        474.63        15.70 o                         
   5  -1   3        875.50        723.30        48.49 o                         
   7  -1   3         40.95         38.23         2.49 o                         
  -7   0   3          1.45          3.51         1.69 o                         
  -6   0   3        276.63        289.67         8.16 o                         
  -5   0   3        166.93        154.08         4.83 o                         
  -4   0   3        199.11        226.36         6.58 o                         
  -3   0   3          6.66          9.76         1.79 o                         
  -1   0   3         32.73         25.00         0.99 o                         
   0   0   3        927.41        890.39        28.31 o                         
   1   0   3        391.13        381.07        15.93 o                         
   2   0   3        119.59        123.89         4.23 o                         
   3   0   3        194.13        229.05         7.75 o                         
   4   0   3          4.21          4.83         2.59 o                         
   5   0   3        304.42        292.65        13.43 o                         
   6   0   3        143.88        142.98         6.19 o                         
   7   0   3          2.24          1.99         1.00 o                         
  -8   1   3         22.47         16.93         2.79 o                         
  -7   1   3        183.06        184.06         5.33 o                         
  -6   1   3        394.42        407.53        14.84 o                         
  -5   1   3        159.99        166.26         7.77 o                         
  -4   1   3          0.12          1.43         0.95 o                         
  -3   1   3        501.98        361.87        17.13 o                         
  -2   1   3        247.21        281.30        11.55 o                         
  -1   1   3       3802.08       3863.36       173.07 o                         
   0   1   3        733.93        695.92        37.64 o                         
   1   1   3         20.02         26.30         1.29 o                         
   2   1   3       2590.13       2576.48       106.05 o                         
   3   1   3       3002.46       2851.62       127.86 o                         
   4   1   3       1188.61       1143.29        38.09 o                         
   5   1   3        372.52        350.13         9.66 o                         
   6   1   3        108.20        108.43         8.55 o                         
   7   1   3         22.21         20.52         1.99 o                         
  -8   2   3          1.43          1.39         1.39 o                         
  -7   2   3         48.55         50.77         2.30 o                         
  -6   2   3        485.23        511.06        16.90 o                         
  -5   2   3        282.70        288.23         8.20 o                         
  -4   2   3        874.19        866.14        25.72 o                         
  -3   2   3       1075.70        945.02        42.43 o                         
  -2   2   3         19.42         38.06         1.55 o                         
  -1   2   3         14.78          8.10         0.70 o                         
   0   2   3       1073.17       1146.59        36.55 o                         
   1   2   3        516.38        564.42        25.89 o                         
   2   2   3         36.65         85.12         4.26 o                         
   3   2   3         22.12         18.54         2.04 o                         
   4   2   3        649.78        677.23        18.02 o                         
   5   2   3         79.80         76.03         2.79 o                         
   6   2   3          1.11          1.03         0.91 o                         
  -7   3   3        531.99        556.70        18.24 o                         
  -6   3   3          1.83          2.79         1.13 o                         
  -5   3   3         42.36         46.62         3.67 o                         
  -4   3   3        328.84        322.68         8.97 o                         
  -3   3   3        392.42        414.06        19.72 o                         
  -2   3   3        432.61        451.17        22.81 o                         
  -1   3   3        741.70        717.06        23.17 o                         
   0   3   3          2.35          2.31         0.66 o                         
   1   3   3        233.22        250.42         7.05 o                         
   2   3   3       3120.04       3328.40       149.37 o                         
   3   3   3        370.40        362.42        20.81 o                         
   4   3   3        110.13        102.45         3.54 o                         
   5   3   3         91.86         94.10         3.41 o                         
   6   3   3         16.55         16.07         1.66 o                         
   7   3   3          0.50         -0.20         0.80 o                         
  -7   4   3        229.05        260.82        23.40 o                         
  -6   4   3         22.80         27.94         2.08 o                         
  -5   4   3        256.68        295.58        16.10 o                         
  -4   4   3        245.73        223.89        10.99 o                         
  -3   4   3         37.09         31.71         2.19 o                         
  -2   4   3       1474.92       1607.48        78.68 o                         
  -1   4   3       1035.20       1201.35        54.78 o                         
   0   4   3         47.60         47.04         2.49 o                         
   1   4   3        229.67        213.02         7.39 o                         
   2   4   3          0.66          0.43         0.91 o                         
   3   4   3        151.63        154.34         6.57 o                         
   4   4   3          0.24          0.79         0.79 o                         
   5   4   3         70.47         67.65         4.54 o                         
   6   4   3        129.25        126.92         4.70 o                         
  -7   5   3         12.91          9.76         1.41 o                         
  -6   5   3         50.49         53.58         2.18 o                         
  -5   5   3         32.60         37.98         1.99 o                         
  -4   5   3        114.71        127.33         3.68 o                         
  -3   5   3         16.08         15.62         2.46 o                         
  -2   5   3        103.16         97.99         4.27 o                         
  -1   5   3          4.53          9.41         1.76 o                         
   0   5   3        167.90        154.25         5.63 o                         
   1   5   3        292.25        306.94        10.35 o                         
   2   5   3         10.01         16.94         2.89 o                         
   3   5   3        168.77        177.27         5.25 o                         
   4   5   3        105.67        113.26         3.91 o                         
   5   5   3          5.20          7.15         1.18 o                         
   6   5   3          3.50          3.78         1.00 o                         
  -6   6   3          3.31          5.14         1.07 o                         
  -5   6   3          0.60          0.04         0.81 o                         
  -4   6   3          3.57          3.94         1.93 o                         
  -3   6   3        887.96        916.66        24.15 o                         
  -2   6   3         31.57         37.41         2.03 o                         
  -1   6   3         10.97         11.87         1.69 o                         
   0   6   3        273.69        283.40         9.65 o                         
   1   6   3          5.50          7.58         1.27 o                         
   2   6   3         19.30         22.38         1.57 o                         
   3   6   3          1.44          2.05         0.76 o                         
   4   6   3        253.60        234.74         6.63 o                         
   5   6   3        176.51        184.43        10.06 o                         
  -5   7   3         14.46         14.25         2.49 o                         
  -4   7   3         43.92         35.61         1.80 o                         
  -3   7   3         11.86         12.59         1.45 o                         
  -2   7   3         18.21         19.12         1.90 o                         
  -1   7   3        131.56        137.63         5.21 o                         
   0   7   3         27.73         32.54         2.24 o                         
   1   7   3         27.19         28.10         1.83 o                         
   2   7   3        267.34        293.89         8.37 o                         
   3   7   3         74.23         81.01         2.67 o                         
   4   7   3         18.96         21.59         3.09 o                         
  -4   8   3         25.37         26.38         4.06 o                         
  -3   8   3        413.09        419.03        13.87 o                         
  -2   8   3         13.12         17.08         2.59 o                         
  -1   8   3         26.45         29.00         2.49 o                         
   0   8   3         12.13         15.34         1.99 o                         
   1   8   3         11.27         11.81         1.19 o                         
   2   8   3          3.51          6.43         1.19 o                         
   3   8   3         78.08         67.35         2.66 o                         
  -3   9   3          4.65          9.36         1.39 o                         
  -2   9   3         24.90         25.47         1.47 o                         
  -1   9   3         11.50         11.65         1.13 o                         
   0   9   3          9.32         10.08         1.13 o                         
   1   9   3         34.75         34.06         1.55 o                         
  -1  -9   4          0.26          1.39         1.79 o                         
   0  -9   4        182.21        173.62         5.98 o                         
   1  -9   4         53.63         55.39         2.11 o                         
   2  -9   4         25.03         23.23         1.34 o                         
   3  -9   4        136.31        120.32         5.08 o                         
  -3  -8   4         49.49         43.02         4.58 o                         
  -2  -8   4          7.05          7.57         2.39 o                         
  -1  -8   4          0.15          0.31         1.33 o                         
   0  -8   4         40.85         41.74         2.07 o                         
   1  -8   4          5.17          8.43         1.25 o                         
   2  -8   4         42.07         43.42         2.15 o                         
   3  -8   4         25.74         23.15         1.89 o                         
   4  -8   4        106.72        100.47         3.80 o                         
   5  -8   4          5.83          7.97         1.59 o                         
  -4  -7   4         31.89         36.16         2.32 o                         
  -3  -7   4         15.23         16.15         2.01 o                         
  -2  -7   4          1.14          2.71         1.69 o                         
  -1  -7   4        152.77        161.12         4.87 o                         
   0  -7   4         16.20         18.64         1.72 o                         
   1  -7   4        160.02        171.02         5.14 o                         
   2  -7   4        959.59       1051.88        27.68 o                         
   3  -7   4        290.67        309.50         8.66 o                         
   4  -7   4          0.47          2.29         5.88 o                         
   5  -7   4         51.19         48.70         2.02 o                         
   6  -7   4         32.58         32.17         1.83 o                         
  -5  -6   4         98.54        101.14         4.01 o                         
  -4  -6   4        333.96        328.70        11.20 o                         
  -3  -6   4         24.19         18.32         2.79 o                         
  -2  -6   4        118.18        117.84         3.83 o                         
  -1  -6   4        238.50        236.00         6.75 o                         
   0  -6   4        814.07        799.15        21.16 o                         
   1  -6   4         82.61         77.61         2.84 o                         
   2  -6   4         10.50         12.66         2.23 o                         
   3  -6   4        116.00        124.19         4.60 o                         
   4  -6   4          6.86          5.67         1.18 o                         
   5  -6   4         20.28         18.39         1.65 o                         
   6  -6   4         34.93         34.72         1.65 o                         
  -6  -5   4        148.18        141.60         7.57 o                         
  -5  -5   4        290.86        291.94        10.00 o                         
  -4  -5   4         23.48         27.58         2.59 o                         
  -3  -5   4         98.00         95.51         4.01 o                         
  -2  -5   4         43.25         44.33         2.17 o                         
  -1  -5   4         67.87         66.91         2.84 o                         
   0  -5   4        495.28        446.40        14.79 o                         
   1  -5   4       2034.17       1887.51        49.10 o                         
   2  -5   4        495.98        465.49        10.93 o                         
   3  -5   4         15.64         19.29         1.60 o                         
   4  -5   4         81.35         92.92         3.33 o                         
   5  -5   4         85.03         95.35         3.33 o                         
   6  -5   4        111.65        122.18         3.87 o                         
   7  -5   4         68.71         66.30         2.99 o                         
  -6  -4   4         55.50         52.56         2.60 o                         
  -5  -4   4        280.01        306.59        15.23 o                         
  -4  -4   4        102.95        102.87         4.23 o                         
  -3  -4   4        179.36        168.01         6.67 o                         
  -2  -4   4          0.70          1.46         1.14 o                         
  -1  -4   4       2610.42       2649.95        84.14 o                         
   0  -4   4        366.05        337.77        16.13 o                         
   1  -4   4        155.78        182.03         9.36 o                         
   2  -4   4         33.00         32.36         2.37 o                         
   3  -4   4         91.24         92.62         2.81 o                         
   4  -4   4        191.57        192.26         6.04 o                         
   5  -4   4          1.01         -0.32         1.15 o                         
   6  -4   4         55.92         56.42         2.41 o                         
   7  -4   4         16.83         15.37         1.41 o                         
  -6  -3   4        573.21        506.14        16.62 o                         
  -5  -3   4          0.47         -0.29         1.05 o                         
  -4  -3   4         19.93         24.24         1.76 o                         
  -3  -3   4         52.31         67.72         4.18 o                         
  -2  -3   4        549.82        590.42        25.19 o                         
  -1  -3   4        532.73        582.95        17.51 o                         
   0  -3   4        668.13        618.95        20.00 o                         
   1  -3   4          8.39          3.98         1.39 o                         
   2  -3   4         97.27         91.91         3.65 o                         
   3  -3   4        104.24         81.77         3.66 o                         
   4  -3   4         24.51         30.69         2.39 o                         
   5  -3   4        153.66        163.19         4.40 o                         
   6  -3   4        345.45        411.58        13.87 o                         
   7  -3   4        155.62        150.61         5.06 o                         
  -7  -2   4          0.60          0.40         1.39 o                         
  -6  -2   4         12.49         19.37         1.77 o                         
  -5  -2   4         47.84         52.82         2.36 o                         
  -4  -2   4         69.41         63.57         2.72 o                         
  -3  -2   4        992.30       1144.98        51.79 o                         
  -2  -2   4        325.10        356.65         9.62 o                         
  -1  -2   4        549.65        528.42        16.97 o                         
   0  -2   4       1010.25        993.76        31.76 o                         
   1  -2   4        667.75        661.26        21.20 o                         
   2  -2   4        158.21        156.65         5.42 o                         
   3  -2   4        168.73        124.10         4.72 o                         
   4  -2   4        478.88        466.15        24.39 o                         
   5  -2   4         24.15         24.16         2.79 o                         
   6  -2   4        103.78        110.21         4.58 o                         
   7  -2   4        501.39        509.36        16.62 o                         
  -7  -1   4        131.38        117.30         6.17 o                         
  -6  -1   4          2.52          2.20         0.92 o                         
  -5  -1   4        608.81        592.27        13.99 o                         
  -4  -1   4         49.01         54.40         3.01 o                         
  -3  -1   4        390.39        410.87        19.12 o                         
  -2  -1   4         39.10         33.80         1.54 o                         
  -1  -1   4        113.84        125.17         4.23 o                         
   0  -1   4        696.33        664.63        21.20 o                         
   1  -1   4       2035.36       1771.91        58.06 o                         
   2  -1   4       3117.73       2760.11        93.90 o                         
   3  -1   4         63.21         44.32         2.24 o                         
   4  -1   4         42.28         44.19         2.86 o                         
   5  -1   4        498.24        523.79        17.39 o                         
   6  -1   4       1154.02       1230.71        32.28 o                         
   7  -1   4         47.86         41.50         3.98 o                         
  -7   0   4         10.60         10.36         1.63 o                         
  -6   0   4         26.45         32.27         2.04 o                         
  -5   0   4        675.95        654.31        17.59 o                         
  -4   0   4       1614.27       1527.08        39.79 o                         
  -3   0   4       1288.57       1253.93        56.57 o                         
  -2   0   4          3.00          3.98         0.60 o                         
  -1   0   4       1828.92       1716.41        54.37 o                         
   0   0   4       4006.64       3838.36       146.69 o                         
   1   0   4        162.23        152.76         5.21 o                         
   2   0   4         30.11         47.71         1.97 o                         
   3   0   4        710.98        720.83        23.31 o                         
   4   0   4        213.87        215.26         6.24 o                         
   5   0   4        749.78        789.70        20.99 o                         
   6   0   4        345.30        335.48        11.34 o                         
   7   0   4        482.42        432.78        19.92 o                         
  -7   1   4         25.89         22.23         2.32 o                         
  -6   1   4       1063.23       1184.28        38.17 o                         
  -5   1   4         50.98         49.24         2.95 o                         
  -4   1   4         45.68         44.22         2.02 o                         
  -3   1   4        419.84        379.40        17.53 o                         
  -2   1   4        557.47        589.76        18.73 o                         
  -1   1   4          0.87          1.59         0.60 o                         
   0   1   4       1110.94       1061.80        51.18 o                         
   1   1   4       5414.05       5364.47       298.84 o                         
   2   1   4        196.53        170.39         5.98 o                         
   3   1   4          4.39         10.36         3.59 o                         
   4   1   4          9.58         12.66         1.53 o                         
   5   1   4       1915.08       1927.82        50.22 o                         
   6   1   4          5.16          6.57         4.08 o                         
   7   1   4        101.91         91.62         4.78 o                         
  -7   2   4         49.02         50.67         4.67 o                         
  -6   2   4        237.30        261.67         9.22 o                         
  -5   2   4        532.99        532.21        14.37 o                         
  -4   2   4       1224.28       1179.19        30.86 o                         
  -3   2   4         10.54          7.57         1.79 o                         
  -2   2   4       1442.99       1448.00        45.99 o                         
  -1   2   4       1907.31       1828.05        58.03 o                         
   0   2   4        210.47        209.72        10.16 o                         
   1   2   4         70.44         71.81         3.68 o                         
   2   2   4          8.50         18.94         2.89 o                         
   3   2   4         99.36        125.08         4.00 o                         
   4   2   4        395.11        426.69        11.61 o                         
   5   2   4         12.08         15.26         1.47 o                         
   6   2   4        172.19        150.71         4.59 o                         
   7   2   4         15.96         15.14         1.59 o                         
  -7   3   4        106.72        118.91         4.43 o                         
  -6   3   4        140.83        161.32         6.32 o                         
  -5   3   4         12.89         17.00         1.83 o                         
  -4   3   4         84.41         83.75         3.10 o                         
  -3   3   4        156.35        133.91         8.05 o                         
  -2   3   4        307.74        325.43        16.13 o                         
  -1   3   4         51.07         56.70         4.12 o                         
   0   3   4        713.22        740.06        24.37 o                         
   1   3   4          6.80          9.00         1.24 o                         
   2   3   4        235.46        220.22        10.48 o                         
   3   3   4        446.81        445.62        14.74 o                         
   4   3   4        303.65        321.61         8.93 o                         
   5   3   4        293.90        269.66         7.59 o                         
   6   3   4        181.13        169.98         6.12 o                         
   7   3   4         46.57         41.63         2.39 o                         
  -7   4   4         14.67         15.39         1.72 o                         
  -6   4   4         38.30         41.45         2.39 o                         
  -5   4   4        108.33        108.87         6.82 o                         
  -4   4   4         46.72         53.92         3.32 o                         
  -3   4   4        102.66        106.03         3.33 o                         
  -2   4   4        123.75        112.63         5.61 o                         
  -1   4   4          2.37         -0.15         1.19 o                         
   0   4   4        757.30        720.97        45.50 o                         
   1   4   4        102.14        109.73         5.98 o                         
   2   4   4          1.45          7.79         1.55 o                         
   3   4   4         33.31         30.73         1.72 o                         
   4   4   4          7.69          8.29         1.53 o                         
   5   4   4         17.14         21.18         1.60 o                         
   6   4   4        143.71        153.77         5.47 o                         
  -7   5   4         13.05         16.03         1.89 o                         
  -6   5   4         14.94         17.88         1.91 o                         
  -5   5   4         32.43         37.99         2.76 o                         
  -4   5   4          6.81          4.74         2.90 o                         
  -3   5   4        246.37        263.57         7.47 o                         
  -2   5   4        180.60        167.13         5.02 o                         
  -1   5   4         47.52         48.24         3.19 o                         
   0   5   4        109.18         99.86         4.27 o                         
   1   5   4        730.30        705.93        22.96 o                         
   2   5   4        530.04        551.61        18.10 o                         
   3   5   4        107.73        104.97         3.41 o                         
   4   5   4        214.75        214.20         6.55 o                         
   5   5   4        108.68        110.45         3.40 o                         
   6   5   4         21.75         20.91         1.59 o                         
  -6   6   4          5.92          9.47         1.89 o                         
  -5   6   4         46.73         53.50         2.21 o                         
  -4   6   4         16.88         22.81         1.79 o                         
  -3   6   4         53.40         58.17         2.49 o                         
  -2   6   4        221.93        228.54         6.59 o                         
  -1   6   4        360.22        348.41        11.69 o                         
   0   6   4         69.01         73.53         2.73 o                         
   1   6   4         33.69         31.91         1.79 o                         
   2   6   4        265.09        277.82         7.78 o                         
   3   6   4          4.64          4.77         0.96 o                         
   4   6   4         26.23         29.47         1.64 o                         
   5   6   4         50.50         51.39         2.99 o                         
  -5   7   4          0.36          0.30         0.85 o                         
  -4   7   4         42.36         46.43         2.03 o                         
  -3   7   4         56.03         58.26         8.56 o                         
  -2   7   4         56.87         61.41         2.88 o                         
  -1   7   4         37.84         35.00         2.18 o                         
   0   7   4        365.04        378.66        12.60 o                         
   1   7   4        115.13        125.00         5.46 o                         
   2   7   4         70.82         76.56         2.69 o                         
   3   7   4         11.27         10.48         1.08 o                         
   4   7   4         17.36         18.13         1.59 o                         
  -4   8   4         90.85         66.93         3.78 o                         
  -3   8   4        128.32        116.53         4.23 o                         
  -2   8   4         47.24         46.46         2.18 o                         
  -1   8   4        175.88        189.24         6.62 o                         
   0   8   4         28.90         24.01         1.55 o                         
   1   8   4        115.33        115.69         4.29 o                         
   2   8   4          4.57          3.07         0.62 o                         
   3   8   4         10.35         10.96         1.20 o                         
  -2   9   4          0.03          1.29         0.70 o                         
  -1   9   4         49.47         46.64         2.10 o                         
   0   9   4          6.64          5.78         0.99 o                         
   1   9   4          8.20          7.97         1.39 o                         
   0  -9   5         21.78         22.02         2.62 o                         
   1  -9   5        129.37        121.69         3.64 o                         
   2  -9   5          0.29          0.26         1.79 o                         
   3  -9   5          0.58          0.14         1.10 o                         
  -2  -8   5        263.01        265.29        12.75 o                         
  -1  -8   5        797.47        791.18        25.49 o                         
   0  -8   5         69.93         71.80         2.68 o                         
   1  -8   5         20.81         26.33         5.48 o                         
   2  -8   5         47.40         45.71         2.37 o                         
   3  -8   5          1.70         -0.31         1.99 o                         
   4  -8   5         13.48         14.22         1.62 o                         
   5  -8   5         69.34         63.43         4.78 o                         
  -4  -7   5          0.02         -1.99         1.99 o                         
  -3  -7   5         47.97         50.55         2.96 o                         
  -2  -7   5         25.41         22.09         4.78 o                         
  -1  -7   5        172.43        184.92         6.69 o                         
   0  -7   5        377.48        374.71        10.23 o                         
   1  -7   5         24.55         24.37         2.00 o                         
   2  -7   5          3.94         14.10         2.01 o                         
   3  -7   5         61.13         68.96         3.16 o                         
   4  -7   5        295.98        295.73         8.16 o                         
   5  -7   5         60.02         57.36         1.89 o                         
  -5  -6   5         23.74         22.71         2.79 o                         
  -4  -6   5          5.79          5.34         1.53 o                         
  -3  -6   5        661.14        673.08        17.90 o                         
  -2  -6   5       1561.43       1584.31        41.28 o                         
  -1  -6   5        135.05        126.81         4.99 o                         
   0  -6   5         28.39         27.54         2.18 o                         
   1  -6   5        146.55        159.58         4.86 o                         
   2  -6   5          2.25          2.42         1.35 o                         
   3  -6   5         79.49         89.67         3.94 o                         
   4  -6   5        310.93        339.59         9.43 o                         
   5  -6   5         58.70         60.85         2.37 o                         
   6  -6   5          0.07          1.47         1.76 o                         
  -6  -5   5          2.81          7.57         2.39 o                         
  -5  -5   5         53.55         51.88         3.65 o                         
  -4  -5   5         53.57         55.49         4.18 o                         
  -3  -5   5          1.59          4.26         1.11 o                         
  -2  -5   5        541.90        533.84        19.36 o                         
  -1  -5   5         73.78         57.24         3.13 o                         
   0  -5   5          2.68         10.85         2.89 o                         
   1  -5   5        459.26        430.86        11.69 o                         
   2  -5   5         16.49         16.07         1.65 o                         
   3  -5   5        296.78        281.62         9.72 o                         
   4  -5   5          4.56          5.55         1.73 o                         
   5  -5   5         41.30         42.73         2.14 o                         
   6  -5   5         59.45         56.44         2.55 o                         
   7  -5   5          2.44          1.79         1.20 o                         
  -6  -4   5         27.81         25.69         2.79 o                         
  -5  -4   5          1.10          1.95         1.24 o                         
  -4  -4   5        290.63        304.60        12.64 o                         
  -3  -4   5        350.67        379.40        18.32 o                         
  -2  -4   5          2.83          0.80         1.20 o                         
  -1  -4   5        292.26        299.82        10.28 o                         
   0  -4   5        348.14        354.11        16.93 o                         
   1  -4   5          6.37         11.55         2.59 o                         
   2  -4   5        866.49        828.64        21.85 o                         
   3  -4   5        189.08        192.50         4.93 o                         
   4  -4   5         95.46        109.84         3.79 o                         
   5  -4   5        115.41        115.70         3.38 o                         
   6  -4   5        332.62        342.85        10.96 o                         
   7  -4   5         56.57         46.68         3.83 o                         
  -6  -3   5          0.49          0.63         1.19 o                         
  -5  -3   5         33.12         28.29         3.59 o                         
  -4  -3   5          2.24          7.44         1.85 o                         
  -3  -3   5        376.05        380.63        14.24 o                         
  -2  -3   5          0.20          0.21         0.67 o                         
  -1  -3   5       1401.47       1430.04        63.22 o                         
   0  -3   5       4240.90       3825.81       149.77 o                         
   1  -3   5        513.33        461.84        39.24 o                         
   2  -3   5         23.80         20.91         2.39 o                         
   3  -3   5        631.54        612.10        14.22 o                         
   4  -3   5        334.70        340.10         9.75 o                         
   5  -3   5        258.42        269.19         7.82 o                         
   6  -3   5         11.01          8.96         2.19 o                         
   7  -3   5         11.53         12.47         1.94 o                         
  -7  -2   5          7.89         10.56         4.18 o                         
  -6  -2   5         57.93         61.91         4.03 o                         
  -5  -2   5          2.50          0.70         1.21 o                         
  -4  -2   5        242.10        221.51         8.93 o                         
  -3  -2   5        387.15        424.82        19.92 o                         
  -2  -2   5       3939.76       3905.20       100.77 o                         
  -1  -2   5        999.27        936.03        45.90 o                         
   0  -2   5         64.05         66.53         2.54 o                         
   1  -2   5        781.26        783.11        35.65 o                         
   2  -2   5        136.30        122.84         4.58 o                         
   3  -2   5        511.36        531.96        24.70 o                         
   4  -2   5        357.32        336.87        11.48 o                         
   5  -2   5        948.27        967.00        31.27 o                         
   6  -2   5        506.99        553.29        14.83 o                         
   7  -2   5          8.15          8.51         2.94 o                         
  -7  -1   5        295.43        285.98         9.78 o                         
  -6  -1   5          7.81          6.16         1.38 o                         
  -5  -1   5         67.51         79.59         3.01 o                         
  -4  -1   5         66.95         69.55         3.39 o                         
  -3  -1   5        224.85        237.41        11.35 o                         
  -2  -1   5       3391.16       3405.96        87.96 o                         
  -1  -1   5       7159.16       6545.94       207.31 o                         
   0  -1   5        998.19        845.05        26.97 o                         
   1  -1   5        690.70        612.62        19.72 o                         
   2  -1   5       1983.15       1898.69        60.35 o                         
   3  -1   5       1551.94       1424.01        64.34 o                         
   4  -1   5        766.70        754.52        24.58 o                         
   5  -1   5        411.62        425.74        14.30 o                         
   6  -1   5         50.69         55.17         2.44 o                         
   7  -1   5          3.76          2.59         1.29 o                         
  -7   0   5         64.50         71.03         2.64 o                         
  -6   0   5         93.49         98.66         3.07 o                         
  -5   0   5        344.38        357.62        10.36 o                         
  -4   0   5        356.54        332.73         9.20 o                         
  -3   0   5       4816.48       4810.97       215.10 o                         
  -2   0   5        925.23        812.53        21.12 o                         
  -1   0   5         82.59        101.89         3.52 o                         
   0   0   5          7.26          9.47         1.00 o                         
   1   0   5        303.17        310.24        10.14 o                         
   2   0   5        809.95        830.20        21.81 o                         
   3   0   5         36.03         24.90         2.99 o                         
   4   0   5        510.53        495.58        11.55 o                         
   5   0   5        383.32        399.33        10.96 o                         
   6   0   5         46.06         53.60         2.66 o                         
   7   0   5          8.26          7.17         1.59 o                         
  -7   1   5          3.78          4.96         0.88 o                         
  -6   1   5          0.69          0.14         1.19 o                         
  -5   1   5         82.71         84.15         3.27 o                         
  -4   1   5        199.18        186.99         4.85 o                         
  -3   1   5        506.58        527.97        24.30 o                         
  -2   1   5       1456.31       1339.91        34.77 o                         
  -1   1   5        846.49        782.71        35.45 o                         
   0   1   5        248.56        268.81         8.87 o                         
   1   1   5         56.06         65.31         3.39 o                         
   2   1   5        785.73        818.84        26.41 o                         
   3   1   5        819.98        767.77        35.06 o                         
   4   1   5       1071.13       1140.56        29.94 o                         
   5   1   5        816.75        823.64        26.76 o                         
   6   1   5         93.80         80.28         4.78 o                         
   7   1   5         95.66         90.83         4.58 o                         
  -7   2   5         87.33         98.38         3.18 o                         
  -6   2   5          0.72          6.37         1.79 o                         
  -5   2   5          5.10          6.82         1.89 o                         
  -4   2   5        522.02        511.97        13.80 o                         
  -3   2   5        471.97        397.93        18.52 o                         
  -2   2   5        594.64        622.74        17.41 o                         
  -1   2   5        571.39        552.57        18.47 o                         
   0   2   5        116.82        122.31         6.27 o                         
   1   2   5        306.96        261.70         8.94 o                         
   2   2   5        211.17        232.43        11.35 o                         
   3   2   5         31.55         30.08         2.11 o                         
   4   2   5        176.45        190.17         5.56 o                         
   5   2   5        238.35        224.28         6.44 o                         
   6   2   5        114.29        116.32         3.66 o                         
   7   2   5         35.48         33.86         2.19 o                         
  -7   3   5        192.09        196.28         8.66 o                         
  -6   3   5         69.60         74.60         3.31 o                         
  -5   3   5         39.70         40.53         2.93 o                         
  -4   3   5          3.22          3.28         1.07 o                         
  -3   3   5         15.18         10.31         1.43 o                         
  -2   3   5          7.93         14.63         2.06 o                         
  -1   3   5         10.92          5.30         1.02 o                         
   0   3   5        868.37        874.16        36.14 o                         
   1   3   5         72.89         64.98         3.01 o                         
   2   3   5          8.84         11.04         1.32 o                         
   3   3   5        510.68        506.17        16.62 o                         
   4   3   5       2489.49       2477.27        64.31 o                         
   5   3   5         57.57         56.24         2.21 o                         
   6   3   5        268.13        251.27         6.97 o                         
  -7   4   5         64.12         62.00         2.60 o                         
  -6   4   5        177.34        187.93         6.62 o                         
  -5   4   5        191.01        210.52         6.13 o                         
  -4   4   5         48.17         46.30         2.70 o                         
  -3   4   5        238.61        229.93         5.82 o                         
  -2   4   5       1012.83        891.52        23.46 o                         
  -1   4   5          0.28          6.20         2.79 o                         
   0   4   5        281.14        242.36         7.88 o                         
   1   4   5        118.64         95.74         3.10 o                         
   2   4   5         12.02         15.84         1.62 o                         
   3   4   5        914.78        945.16        30.49 o                         
   4   4   5        296.90        294.74         9.90 o                         
   5   4   5        375.25        381.06        10.42 o                         
   6   4   5         25.38         25.69         1.79 o                         
  -6   5   5         30.73         29.92         1.81 o                         
  -5   5   5          0.26         -1.01         1.01 o                         
  -4   5   5          0.01          1.39         1.41 o                         
  -3   5   5          7.48          6.54         1.60 o                         
  -2   5   5        114.60        107.04         3.63 o                         
  -1   5   5        598.29        557.14        18.17 o                         
   0   5   5        348.96        323.65        10.84 o                         
   1   5   5        266.72        270.47         9.30 o                         
   2   5   5         26.72         28.79         2.74 o                         
   3   5   5       1342.31       1407.42        37.67 o                         
   4   5   5         66.37         63.45         2.89 o                         
   5   5   5        252.17        240.22         8.50 o                         
  -6   6   5        278.24        275.05        12.95 o                         
  -5   6   5          2.10          7.99         1.55 o                         
  -4   6   5         47.07         52.30         2.35 o                         
  -3   6   5        187.44        190.13         5.60 o                         
  -2   6   5        124.08        127.74         4.93 o                         
  -1   6   5        254.84        236.20         8.17 o                         
   0   6   5          4.48          2.89         0.99 o                         
   1   6   5          7.19          7.13         1.14 o                         
   2   6   5        152.78        163.62         4.87 o                         
   3   6   5        152.58        152.69         4.56 o                         
   4   6   5        165.35        163.22         4.67 o                         
   5   6   5          7.14          7.37         1.20 o                         
  -5   7   5          7.22          9.17         1.49 o                         
  -4   7   5         16.13         16.84         1.71 o                         
  -3   7   5         55.86         57.88         2.68 o                         
  -2   7   5         86.45         91.17         3.66 o                         
  -1   7   5         47.94         44.52         2.25 o                         
   0   7   5         69.21         74.46         3.17 o                         
   1   7   5          2.37          2.40         0.79 o                         
   2   7   5         56.14         58.67         2.19 o                         
   3   7   5        150.04        147.43         4.25 o                         
   4   7   5        118.41        110.33         5.38 o                         
  -4   8   5          4.47          5.58         1.79 o                         
  -3   8   5          1.29          0.52         1.00 o                         
  -2   8   5         53.78         50.40         3.88 o                         
  -1   8   5          2.27          4.27         1.29 o                         
   0   8   5          0.63          1.39         0.70 o                         
   1   8   5         13.24         15.55         1.79 o                         
   2   8   5         22.22         19.26         1.39 o                         
  -1   9   5         17.79         21.41         1.27 o                         
   0   9   5          7.70          9.44         1.59 o                         
   0  -9   6         28.94         27.29         3.78 o                         
   1  -9   6         44.47         45.21         2.99 o                         
   2  -9   6        105.33        107.14         5.58 o                         
   3  -9   6         28.89         34.26         2.39 o                         
  -1  -8   6         16.91         14.14         2.39 o                         
   0  -8   6         97.76         94.13         4.62 o                         
   1  -8   6         41.35         40.46         2.03 o                         
   2  -8   6         78.86         76.09         3.10 o                         
   3  -8   6          2.99          0.64         0.99 o                         
   4  -8   6         40.45         33.55         5.28 o                         
  -4  -7   6          0.39         -0.20         1.99 o                         
  -3  -7   6          2.60          7.37         2.39 o                         
  -2  -7   6        240.15        252.94        12.15 o                         
  -1  -7   6        199.66        227.05        11.15 o                         
   0  -7   6          5.19          3.88         1.43 o                         
   1  -7   6         89.69         93.76         3.91 o                         
   2  -7   6         49.51         51.70         2.31 o                         
   3  -7   6         72.36         69.73         2.86 o                         
   4  -7   6         13.99         15.31         1.61 o                         
   5  -7   6          3.14          3.66         1.19 o                         
  -5  -6   6        371.06        389.76        18.52 o                         
  -4  -6   6        254.03        257.12        12.75 o                         
  -3  -6   6         79.37         76.70         4.88 o                         
  -2  -6   6        757.70        768.98        24.93 o                         
  -1  -6   6         68.69         67.12         4.18 o                         
   0  -6   6        200.53        192.85         6.90 o                         
   1  -6   6          3.58          3.11         0.96 o                         
   2  -6   6         65.68         69.59         2.48 o                         
   3  -6   6        165.07        177.54         5.37 o                         
   4  -6   6         45.92         45.38         2.22 o                         
   5  -6   6         13.41         15.62         1.57 o                         
   6  -6   6         21.55         17.75         1.42 o                         
  -6  -5   6         86.96         98.79         5.58 o                         
  -5  -5   6          0.20          2.59         1.99 o                         
  -4  -5   6        167.37        163.61         5.98 o                         
  -3  -5   6          9.16         11.21         2.59 o                         
  -2  -5   6         24.89         26.70         2.11 o                         
  -1  -5   6        187.93        177.14         6.41 o                         
   0  -5   6          6.43         11.45         2.08 o                         
   1  -5   6         54.44         59.03         2.60 o                         
   2  -5   6        385.63        366.11         8.71 o                         
   3  -5   6        492.67        487.49        13.22 o                         
   4  -5   6        113.01        120.80         4.02 o                         
   5  -5   6        115.68        125.59         4.22 o                         
   6  -5   6         32.48         33.01         1.77 o                         
  -6  -4   6          2.58          3.98         1.59 o                         
  -5  -4   6          3.45          3.19         1.59 o                         
  -4  -4   6        512.50        527.57        24.90 o                         
  -3  -4   6       2508.26       2667.59       120.09 o                         
  -2  -4   6        143.03        161.32         8.37 o                         
  -1  -4   6         36.29         33.08         2.39 o                         
   0  -4   6        627.28        734.90        34.06 o                         
   1  -4   6        184.33        167.29         8.56 o                         
   2  -4   6          8.26          7.27         1.25 o                         
   3  -4   6       1054.53       1044.19        27.45 o                         
   4  -4   6        319.71        338.66         9.47 o                         
   5  -4   6         36.11         45.84         2.38 o                         
   6  -4   6         98.80        102.01         4.08 o                         
   7  -4   6        141.90        127.42         7.85 o                         
  -6  -3   6         58.32         54.78         4.18 o                         
  -5  -3   6        366.06        337.97        16.53 o                         
  -4  -3   6         19.92         22.71         2.59 o                         
  -3  -3   6        664.97        653.43        33.16 o                         
  -2  -3   6        543.56        482.45        25.00 o                         
  -1  -3   6        313.76        289.29         9.36 o                         
   0  -3   6        508.69        520.20        24.10 o                         
   1  -3   6       1441.18       1360.48        61.55 o                         
   2  -3   6       2589.46       2432.18       109.53 o                         
   3  -3   6        393.44        378.47        10.39 o                         
   4  -3   6          5.82         11.23         1.76 o                         
   5  -3   6          0.51          1.14         1.33 o                         
   6  -3   6          3.87          3.30         2.69 o                         
   7  -3   6          8.49          7.15         1.49 o                         
  -6  -2   6        146.34        129.45         7.37 o                         
  -5  -2   6       1153.33       1176.64        30.90 o                         
  -4  -2   6       2057.09       2053.46        53.40 o                         
  -3  -2   6        571.70        571.67        37.45 o                         
  -2  -2   6        152.67        188.98         5.29 o                         
  -1  -2   6        890.61       1005.24        58.46 o                         
   0  -2   6         54.58         42.47         1.99 o                         
   1  -2   6       1354.00       1429.70        45.63 o                         
   2  -2   6       2439.81       2421.62       108.73 o                         
   3  -2   6        912.81        859.99        34.86 o                         
   4  -2   6        188.32        184.61         6.69 o                         
   5  -2   6          0.18         -0.19         1.20 o                         
   6  -2   6        112.08        107.13         3.72 o                         
   7  -2   6          4.30          3.79         1.27 o                         
  -7  -1   6        124.42        104.15         5.58 o                         
  -6  -1   6        220.29        230.12        13.17 o                         
  -5  -1   6         19.70         22.37         1.81 o                         
  -4  -1   6        969.22        998.19        31.79 o                         
  -3  -1   6        499.91        493.93        22.91 o                         
  -2  -1   6         76.31         78.08         3.98 o                         
  -1  -1   6        145.45        174.37         4.83 o                         
   0  -1   6       1796.49       1571.34        49.93 o                         
   1  -1   6       3059.55       2816.48        89.28 o                         
   2  -1   6         50.08         49.47         1.98 o                         
   3  -1   6          0.48         -0.28         0.99 o                         
   4  -1   6         24.71         28.21         3.88 o                         
   5  -1   6          4.30          7.23         1.16 o                         
   6  -1   6          1.67          2.19         2.59 o                         
   7  -1   6          0.50          2.42         0.84 o                         
  -7   0   6         95.93         93.52         3.73 o                         
  -6   0   6        616.43        649.49        19.41 o                         
  -5   0   6        280.96        310.84         8.78 o                         
  -4   0   6         49.51         42.80         2.22 o                         
  -3   0   6         38.72         38.44         2.79 o                         
  -2   0   6          3.37          5.50         0.78 o                         
  -1   0   6          2.67          2.89         0.73 o                         
   0   0   6       1769.13       1764.40        56.06 o                         
   1   0   6        626.62        695.56        18.32 o                         
   2   0   6       1366.98       1592.42        41.63 o                         
   3   0   6         73.84         79.33         3.72 o                         
   4   0   6        501.04        488.33        11.43 o                         
   5   0   6        142.56        149.07         4.73 o                         
   6   0   6         47.80         46.46         3.59 o                         
   7   0   6         57.25         55.57         3.19 o                         
  -7   1   6         75.20         82.13         8.56 o                         
  -6   1   6          0.88          3.00         1.39 o                         
  -5   1   6        132.10        136.15         4.41 o                         
  -4   1   6        254.15        249.49         7.13 o                         
  -3   1   6        320.93        334.59        15.74 o                         
  -2   1   6       1948.81       1875.77        59.51 o                         
  -1   1   6          4.00          4.94         0.81 o                         
   0   1   6         44.08         57.00         3.62 o                         
   1   1   6        547.46        593.21        15.72 o                         
   2   1   6        264.81        246.17        11.95 o                         
   3   1   6        362.33        371.16        12.39 o                         
   4   1   6        126.74        134.00         5.98 o                         
   5   1   6         11.17         14.15         1.48 o                         
   6   1   6         21.76         18.63         1.53 o                         
   7   1   6          8.80          7.37         1.39 o                         
  -7   2   6         33.07         37.22         3.59 o                         
  -6   2   6         17.77         21.53         2.10 o                         
  -5   2   6         81.79         81.42         5.38 o                         
  -4   2   6       1151.93       1165.01        37.46 o                         
  -3   2   6          6.56          7.97         2.01 o                         
  -2   2   6         42.37         38.99         1.79 o                         
  -1   2   6         60.92         53.44         2.46 o                         
   0   2   6          4.18          7.16         1.29 o                         
   1   2   6       1200.91       1342.95        60.75 o                         
   2   2   6        840.44        806.96        44.72 o                         
   3   2   6       1662.78       1671.55        53.31 o                         
   4   2   6       1082.45       1157.02        30.36 o                         
   5   2   6         95.82         88.91         3.02 o                         
   6   2   6        397.49        361.00        11.90 o                         
  -7   3   6         33.74         37.27         2.10 o                         
  -6   3   6         37.98         40.36         2.92 o                         
  -5   3   6         45.81         46.72         2.33 o                         
  -4   3   6        636.85        638.11        17.02 o                         
  -3   3   6       1161.71       1079.18        28.29 o                         
  -2   3   6        431.52        381.63        12.81 o                         
  -1   3   6        641.40        665.54        21.81 o                         
   0   3   6       1016.88       1026.08        44.82 o                         
   1   3   6        818.47        771.38        30.67 o                         
   2   3   6        727.32        732.19        19.43 o                         
   3   3   6        322.24        340.36        16.33 o                         
   4   3   6         53.84         53.88         2.21 o                         
   5   3   6          1.10          0.92         1.20 o                         
   6   3   6          7.59          8.36         1.22 o                         
  -7   4   6         36.47         33.46         2.39 o                         
  -6   4   6         67.84         66.85         2.96 o                         
  -5   4   6        746.91        810.12        21.47 o                         
  -4   4   6        243.36        242.66         7.01 o                         
  -3   4   6          0.03         -0.32         1.23 o                         
  -2   4   6          2.49          4.38         2.44 o                         
  -1   4   6         30.27         29.15         1.87 o                         
   0   4   6        441.12        417.89        11.27 o                         
   1   4   6        221.46        212.99         7.39 o                         
   2   4   6       1452.12       1484.91        88.53 o                         
   3   4   6        485.96        508.50        16.69 o                         
   4   4   6          5.53         10.12         1.21 o                         
   5   4   6        266.04        233.66         6.55 o                         
   6   4   6         45.86         48.20         2.59 o                         
  -6   5   6          7.82         10.05         1.69 o                         
  -5   5   6        195.44        203.46         5.86 o                         
  -4   5   6        356.04        376.73        10.35 o                         
  -3   5   6         90.38         84.55         3.22 o                         
  -2   5   6        215.69        211.98         7.46 o                         
  -1   5   6        245.42        246.97         7.13 o                         
   0   5   6        214.78        213.59         7.73 o                         
   1   5   6        122.99        129.11         4.93 o                         
   2   5   6        224.87        236.01         8.24 o                         
   3   5   6        282.01        289.74         8.32 o                         
   4   5   6         94.30         90.99         2.95 o                         
   5   5   6         38.08         40.38         1.58 o                         
  -5   6   6        137.50        133.71         4.93 o                         
  -4   6   6          7.71         10.12         1.96 o                         
  -3   6   6         28.40         29.04         3.23 o                         
  -2   6   6          2.41          6.28         3.09 o                         
  -1   6   6         97.27         97.89         4.47 o                         
   0   6   6          2.36          2.87         0.91 o                         
   1   6   6        424.05        437.86        14.51 o                         
   2   6   6          0.58          0.92         0.67 o                         
   3   6   6         24.77         26.04         1.68 o                         
   4   6   6          9.02         12.02         1.00 o                         
  -5   7   6         81.45         72.30         4.38 o                         
  -4   7   6          2.87          1.99         1.39 o                         
  -3   7   6          1.34          1.79         0.99 o                         
  -2   7   6          2.02          2.19         0.99 o                         
  -1   7   6          3.40          2.71         1.02 o                         
   0   7   6         53.29         61.11         3.06 o                         
   1   7   6         79.48         81.58         4.53 o                         
   2   7   6        390.30        390.19        10.50 o                         
   3   7   6         46.78         44.21         1.73 o                         
  -3   8   6         28.67         21.46         2.89 o                         
  -2   8   6          9.84         13.00         1.33 o                         
  -1   8   6          2.40          2.08         1.00 o                         
   0   8   6          7.92          9.66         1.13 o                         
   1   8   6         29.15         28.86         1.55 o                         
   2   8   6         37.89         38.75         1.69 o                         
   0  -9   7         22.93         22.91         3.59 o                         
   1  -9   7         15.47         15.93         1.99 o                         
   2  -9   7          7.82          7.17         1.79 o                         
   3  -9   7         13.61         14.63         1.29 o                         
  -2  -8   7        158.48        141.80         7.17 o                         
  -1  -8   7         29.61         27.09         2.59 o                         
   0  -8   7         42.21         37.25         2.99 o                         
   1  -8   7          3.84          2.79         1.20 o                         
   2  -8   7         91.35         85.25         5.18 o                         
   3  -8   7         19.70         21.11         2.59 o                         
   4  -8   7         76.06         74.15         2.96 o                         
  -4  -7   7         12.81         14.94         3.59 o                         
  -3  -7   7         12.01         14.94         2.79 o                         
  -2  -7   7        234.79        244.78        11.75 o                         
  -1  -7   7          2.42         -0.40         1.20 o                         
   0  -7   7         41.01         38.91         2.47 o                         
   1  -7   7         13.16         12.91         1.87 o                         
   2  -7   7          0.00         -0.86         1.25 o                         
   3  -7   7          5.54          6.23         1.38 o                         
   4  -7   7          1.38         -0.51         0.91 o                         
   5  -7   7         56.51         55.51         1.99 o                         
  -5  -6   7         38.48         40.23         3.39 o                         
  -4  -6   7         54.06         52.96         2.74 o                         
  -3  -6   7         58.68         65.61         3.15 o                         
  -2  -6   7         10.54         11.95         2.39 o                         
  -1  -6   7        336.77        334.99        15.93 o                         
   0  -6   7        117.67        108.33         4.59 o                         
   1  -6   7        475.97        468.30        15.49 o                         
   2  -6   7          9.73          7.43         1.29 o                         
   3  -6   7         49.66         56.27         3.40 o                         
   4  -6   7         87.00         85.30         3.73 o                         
   5  -6   7        465.60        470.01        12.61 o                         
   6  -6   7        117.97        118.51         4.23 o                         
  -6  -5   7         45.76         46.21         3.59 o                         
  -5  -5   7         81.89         74.89         4.78 o                         
  -4  -5   7         10.70          9.36         2.59 o                         
  -3  -5   7        844.67        872.52        28.31 o                         
  -2  -5   7        401.09        421.52        15.93 o                         
  -1  -5   7        598.40        592.38        19.37 o                         
   0  -5   7        193.83        169.48         8.56 o                         
   1  -5   7        127.06        112.19         3.71 o                         
   2  -5   7          1.19          3.51         0.95 o                         
   3  -5   7        211.09        218.35         6.40 o                         
   4  -5   7        159.80        176.69         5.37 o                         
   5  -5   7          0.03          1.16         0.93 o                         
   6  -5   7        169.31        165.61         5.92 o                         
  -6  -4   7        406.35        415.65        19.72 o                         
  -5  -4   7        453.42        444.54        21.31 o                         
  -4  -4   7         71.41         62.94         5.78 o                         
  -3  -4   7          1.35          1.99         1.39 o                         
  -2  -4   7        843.61        885.88        40.63 o                         
  -1  -4   7        891.65        908.57        41.63 o                         
   0  -4   7        219.79        191.59         9.56 o                         
   1  -4   7        292.91        282.07        10.94 o                         
   2  -4   7         35.96         39.38         2.54 o                         
   3  -4   7        244.81        241.19         7.22 o                         
   4  -4   7        414.18        407.69        11.23 o                         
   5  -4   7        640.55        660.90        17.71 o                         
   6  -4   7          1.14          1.33         0.82 o                         
  -6  -3   7         14.81         13.74         2.99 o                         
  -5  -3   7        319.40        281.62        14.14 o                         
  -4  -3   7        296.07        283.85         9.79 o                         
  -3  -3   7        712.65        692.29        31.96 o                         
  -2  -3   7        324.41        342.66        11.62 o                         
  -1  -3   7        729.20        689.96        22.46 o                         
   0  -3   7         62.01         33.77         2.89 o                         
   1  -3   7         11.09         25.30         2.99 o                         
   2  -3   7        243.89        224.66        11.15 o                         
   3  -3   7        206.45        173.79         5.40 o                         
   4  -3   7        179.12        175.56         6.48 o                         
   5  -3   7        493.66        546.79        18.10 o                         
   6  -3   7          4.34          4.74         0.93 o                         
   7  -3   7         30.19         30.55         2.39 o                         
  -6  -2   7        347.68        347.96        25.10 o                         
  -5  -2   7         63.86         70.02         3.17 o                         
  -4  -2   7         87.81         93.48         3.32 o                         
  -3  -2   7        604.05        571.77        17.55 o                         
  -2  -2   7        767.62        781.52        30.00 o                         
  -1  -2   7        408.23        494.04        18.60 o                         
   0  -2   7        638.18        667.31        18.38 o                         
   1  -2   7         19.50         24.38         1.99 o                         
   2  -2   7          9.92          9.36         2.59 o                         
   3  -2   7          3.69          7.57         1.58 o                         
   4  -2   7        187.90        184.54         6.83 o                         
   5  -2   7         59.22         66.46         3.29 o                         
   6  -2   7         97.64         88.63         3.02 o                         
   7  -2   7          3.95          2.88         0.91 o                         
  -7  -1   7          0.16          1.39         1.20 o                         
  -6  -1   7        398.70        414.85        26.01 o                         
  -5  -1   7         11.95         15.83         1.75 o                         
  -4  -1   7         10.56         13.69         1.75 o                         
  -3  -1   7         96.29        100.93         3.60 o                         
  -2  -1   7        101.15         83.88         2.68 o                         
  -1  -1   7         62.68         90.22         3.45 o                         
   0  -1   7        596.40        636.88        16.79 o                         
   1  -1   7        712.75        726.64        22.32 o                         
   2  -1   7          2.26          6.04         1.62 o                         
   3  -1   7        218.25        204.80         5.94 o                         
   4  -1   7        298.42        311.15         8.70 o                         
   5  -1   7          1.72          3.00         1.04 o                         
   6  -1   7        118.96        124.99         4.38 o                         
   7  -1   7         78.10         67.47         7.47 o                         
  -7   0   7         27.12         27.76         1.90 o                         
  -6   0   7         95.37        104.04         4.29 o                         
  -5   0   7        386.41        405.11        11.15 o                         
  -4   0   7         19.17         19.71         1.75 o                         
  -3   0   7          0.43          3.30         2.42 o                         
  -2   0   7        486.14        558.31        14.76 o                         
  -1   0   7        282.46        294.11         8.01 o                         
   0   0   7         56.87         83.34         2.64 o                         
   1   0   7       2287.61       2188.54        69.51 o                         
   2   0   7        303.52        270.26        14.34 o                         
   3   0   7        249.71        248.33         6.17 o                         
   4   0   7        226.71        207.53        11.15 o                         
   5   0   7        492.85        514.72        16.97 o                         
   6   0   7         37.90         37.46         2.79 o                         
   7   0   7          0.36          1.79         1.00 o                         
  -7   1   7        126.42        127.03         5.48 o                         
  -6   1   7          5.09          5.46         1.89 o                         
  -5   1   7        270.32        276.99         7.97 o                         
  -4   1   7        331.32        320.20         8.97 o                         
  -3   1   7        317.91        324.38        12.48 o                         
  -2   1   7         85.71         79.59         3.24 o                         
  -1   1   7       1488.26       1348.16        42.96 o                         
   0   1   7       4014.91       3823.33        98.85 o                         
   1   1   7        572.39        630.09        20.49 o                         
   2   1   7         47.17         47.57         2.79 o                         
   3   1   7         27.38         32.44         1.82 o                         
   4   1   7          2.70          0.92         1.05 o                         
   5   1   7         54.76         58.88         2.35 o                         
   6   1   7        183.97        176.55         6.57 o                         
   7   1   7         21.21         15.34         1.79 o                         
  -7   2   7        311.32        321.59        19.12 o                         
  -6   2   7        355.27        402.94        13.52 o                         
  -5   2   7        108.46        107.14         4.43 o                         
  -4   2   7         92.05         88.94         4.34 o                         
  -3   2   7          0.79          0.59         0.98 o                         
  -2   2   7         98.16         84.21         3.93 o                         
  -1   2   7        286.72        314.87        14.94 o                         
   0   2   7       2834.96       2857.59       128.25 o                         
   1   2   7       1091.94       1131.24        51.39 o                         
   2   2   7        250.77        229.63         6.55 o                         
   3   2   7         45.48         44.10         2.46 o                         
   4   2   7        479.98        477.03        16.63 o                         
   5   2   7         31.10         37.49         2.83 o                         
   6   2   7          5.98          3.24         1.20 o                         
  -7   3   7          0.52          0.08         0.90 o                         
  -6   3   7        162.71        178.35         6.57 o                         
  -5   3   7        176.66        174.54         6.55 o                         
  -4   3   7         61.73         61.42         3.17 o                         
  -3   3   7         13.82         16.34         1.96 o                         
  -2   3   7       1088.76        973.36        25.64 o                         
  -1   3   7       1600.19       1496.90        67.52 o                         
   0   3   7        277.86        265.79        10.26 o                         
   1   3   7        253.26        259.92         7.32 o                         
   2   3   7          0.79          0.61         0.70 o                         
   3   3   7          5.21         14.86         1.79 o                         
   4   3   7         18.31         16.64         1.40 o                         
   5   3   7         15.99         19.80         1.30 o                         
   6   3   7         20.47          8.17         1.99 o                         
  -6   4   7         62.86         68.24         2.96 o                         
  -5   4   7          1.25          2.79         1.10 o                         
  -4   4   7         55.55         59.34         2.74 o                         
  -3   4   7          5.23          4.32         1.47 o                         
  -2   4   7         87.37         84.51         3.24 o                         
  -1   4   7        431.81        399.70        10.89 o                         
   0   4   7       1132.63       1124.03        29.48 o                         
   1   4   7         37.97         41.00         1.95 o                         
   2   4   7        218.12        219.39         7.67 o                         
   3   4   7          3.05          4.22         3.39 o                         
   4   4   7         32.26         37.98         1.70 o                         
   5   4   7         61.35         60.37         2.12 o                         
  -6   5   7         53.55         49.46         2.38 o                         
  -5   5   7         38.78         42.43         2.07 o                         
  -4   5   7         29.65         27.25         2.66 o                         
  -3   5   7        184.77        193.02         5.83 o                         
  -2   5   7        102.13        101.86         4.23 o                         
  -1   5   7         24.04         22.63         1.75 o                         
   0   5   7          4.86          8.03         1.20 o                         
   1   5   7         10.71         10.40         1.67 o                         
   2   5   7         13.13         18.18         3.39 o                         
   3   5   7         78.79         82.76         3.73 o                         
   4   5   7          6.27          7.19         1.23 o                         
   5   5   7          0.16         -0.58         0.70 o                         
  -5   6   7          6.82          2.79         1.59 o                         
  -4   6   7          5.98          7.52         1.62 o                         
  -3   6   7          2.57          3.92         1.81 o                         
  -2   6   7          4.98          7.86         3.19 o                         
  -1   6   7        333.43        346.86        11.62 o                         
   0   6   7        105.37        104.18         4.08 o                         
   1   6   7        719.21        766.24        24.93 o                         
   2   6   7        325.82        354.06        16.37 o                         
   3   6   7         13.04         10.52         1.19 o                         
   4   6   7        173.60        164.01         7.49 o                         
  -4   7   7          2.30         -1.00         1.59 o                         
  -3   7   7          1.02          0.50         1.89 o                         
  -2   7   7        116.87        118.89         4.37 o                         
  -1   7   7        105.63        122.49         4.51 o                         
   0   7   7         22.26         26.45         1.76 o                         
   1   7   7         65.68         64.14         2.68 o                         
   2   7   7         41.65         44.92         1.84 o                         
   3   7   7         26.84         27.29         1.69 o                         
  -2   8   7          8.76         14.50         1.76 o                         
  -1   8   7         11.81          8.56         1.59 o                         
   0   8   7        340.35        331.31        10.98 o                         
   1   8   7        158.37        160.89         5.42 o                         
  -1  -9   8        130.29        135.22         8.37 o                         
   0  -9   8         18.13         19.32         2.19 o                         
   1  -9   8         38.86         42.23         2.79 o                         
   2  -9   8          1.20          1.39         1.00 o                         
  -2  -8   8         13.38         11.95         2.19 o                         
  -1  -8   8         19.37         18.72         2.19 o                         
   0  -8   8         76.05         76.09         4.38 o                         
   1  -8   8          1.68          2.99         1.20 o                         
   2  -8   8         13.28         13.74         1.99 o                         
   3  -8   8         45.76         45.81         3.19 o                         
   4  -8   8         52.14         52.99         2.25 o                         
  -3  -7   8          2.56          2.99         1.20 o                         
  -2  -7   8        607.98        603.66        27.69 o                         
  -1  -7   8          2.44          1.79         1.20 o                         
   0  -7   8         69.15         72.10         4.38 o                         
   1  -7   8         36.37         30.47         2.79 o                         
   2  -7   8        192.81        189.20         9.56 o                         
   3  -7   8         54.41         54.77         2.86 o                         
   4  -7   8         49.68         49.44         2.11 o                         
   5  -7   8          0.57         -0.13         0.69 o                         
  -5  -6   8        147.26        152.75         7.97 o                         
  -4  -6   8        126.87        135.43         5.06 o                         
  -3  -6   8        122.38        111.06         4.42 o                         
  -2  -6   8         13.07         13.49         1.87 o                         
  -1  -6   8         51.86         47.80         3.59 o                         
   0  -6   8         65.84         58.36         3.98 o                         
   1  -6   8         48.36         48.50         2.37 o                         
   2  -6   8        101.96        100.87         4.15 o                         
   3  -6   8        498.29        531.83        17.60 o                         
   4  -6   8          5.63          6.22         1.49 o                         
   5  -6   8         31.24         25.08         1.56 o                         
  -5  -5   8         32.08         35.11         3.68 o                         
  -4  -5   8         19.48         23.29         1.90 o                         
  -3  -5   8        360.34        368.38        14.74 o                         
  -2  -5   8        356.15        375.79        13.15 o                         
  -1  -5   8        136.00        149.96         8.37 o                         
   0  -5   8        482.86        436.17        14.44 o                         
   1  -5   8        893.02        804.26        26.06 o                         
   2  -5   8         72.23         65.09         3.10 o                         
   3  -5   8         11.31          6.97         1.99 o                         
   4  -5   8         21.02         21.34         2.29 o                         
   5  -5   8        106.37        107.14         3.56 o                         
   6  -5   8        127.63        118.27         4.43 o                         
  -6  -4   8        395.78        420.43        19.92 o                         
  -5  -4   8        191.07        170.48         9.36 o                         
  -4  -4   8        163.64        163.11         9.16 o                         
  -3  -4   8         14.54         15.34         2.79 o                         
  -2  -4   8         14.60         21.26         4.48 o                         
  -1  -4   8         64.80         58.47         7.37 o                         
   0  -4   8        344.74        341.52        11.55 o                         
   1  -4   8         61.09         62.34         4.18 o                         
   2  -4   8        468.77        417.55        13.94 o                         
   3  -4   8          9.84          7.50         1.81 o                         
   4  -4   8        289.53        304.88         8.77 o                         
   5  -4   8         32.82         37.86         2.39 o                         
   6  -4   8         87.09         86.68         3.57 o                         
  -6  -3   8         87.16         72.90         4.78 o                         
  -5  -3   8          5.22          2.19         1.39 o                         
  -4  -3   8         69.63         55.65         2.45 o                         
  -3  -3   8        479.51        464.63        12.63 o                         
  -2  -3   8         17.97         28.48         2.79 o                         
  -1  -3   8        432.00        452.57        15.93 o                         
   0  -3   8        671.19        690.05        24.09 o                         
   2  -3   8        356.41        353.01        11.90 o                         
   3  -3   8        220.46        214.23         8.86 o                         
   4  -3   8        339.76        356.49        12.11 o                         
   5  -3   8         47.16         54.45         3.39 o                         
   6  -3   8          8.86          4.91         1.06 o                         
  -6  -2   8         17.94         19.52         1.67 o                         
  -5  -2   8         11.08         20.35         1.75 o                         
  -4  -2   8         80.00         88.68         4.78 o                         
  -3  -2   8        182.80        189.02         6.85 o                         
  -2  -2   8         29.29         38.54         1.93 o                         
  -1  -2   8        962.32       1093.61        35.14 o                         
   0  -2   8         12.63          9.76         1.55 o                         
   1  -2   8         48.48         54.43         3.59 o                         
   2  -2   8        537.44        563.92        18.52 o                         
   3  -2   8        860.86        844.68        27.39 o                         
   4  -2   8        430.03        428.68        14.37 o                         
   5  -2   8          7.90          9.60         2.50 o                         
   6  -2   8          7.50          7.44         1.49 o                         
  -6  -1   8         58.97         58.42         4.98 o                         
  -5  -1   8        380.92        376.50        10.39 o                         
  -4  -1   8         19.59         19.93         2.14 o                         
  -3  -1   8         98.49         97.37         3.33 o                         
  -2  -1   8        182.78        150.56         8.50 o                         
  -1  -1   8         53.36         52.41         1.99 o                         
   0  -1   8          1.77          5.57         1.33 o                         
   1  -1   8       1645.16       1731.51        55.28 o                         
   2  -1   8        763.57        762.25        24.65 o                         
   3  -1   8          2.97          9.06         1.38 o                         
   4  -1   8       1190.10       1190.78        31.24 o                         
   5  -1   8          0.53          1.55         0.89 o                         
   6  -1   8         25.97         24.12         2.30 o                         
  -7   0   8         82.14         78.74         3.17 o                         
  -6   0   8         57.48         60.05         2.96 o                         
  -5   0   8         86.81         87.47         3.31 o                         
  -4   0   8        828.66        864.36        22.92 o                         
  -3   0   8         99.12        107.11         3.71 o                         
  -2   0   8        502.05        521.05        15.81 o                         
  -1   0   8        260.49        277.88         7.67 o                         
   0   0   8         42.03         73.64         3.19 o                         
   1   0   8       1573.93       1646.60        52.60 o                         
   2   0   8       1412.01       1365.46        61.75 o                         
   3   0   8       1700.37       1692.54        44.12 o                         
   4   0   8          2.78          5.03         1.27 o                         
   5   0   8         28.85         37.59         2.18 o                         
   6   0   8        186.40        170.01        11.45 o                         
  -7   1   8        113.90        106.01         3.94 o                         
  -6   1   8         91.04         91.04         3.87 o                         
  -5   1   8        298.39        324.21         9.08 o                         
  -4   1   8         55.36         59.36         2.92 o                         
  -3   1   8        628.99        598.96        15.98 o                         
  -2   1   8        492.59        430.39        20.32 o                         
  -1   1   8        339.40        326.82        15.54 o                         
   0   1   8        585.29        590.87        19.37 o                         
   1   1   8        653.77        542.41        52.97 o                         
   2   1   8        336.43        336.82        11.41 o                         
   3   1   8       1059.80       1098.11        37.49 o                         
   4   1   8          4.44          4.57         1.33 o                         
   5   1   8         82.43         83.27         2.93 o                         
   6   1   8          2.33          2.92         0.70 o                         
  -7   2   8         43.32         44.35         2.24 o                         
  -6   2   8          3.13          3.08         2.99 o                         
  -5   2   8        481.85        524.04        17.53 o                         
  -4   2   8        123.92        113.03         3.79 o                         
  -3   2   8         11.98         22.25         1.81 o                         
  -2   2   8        403.90        424.02        11.76 o                         
  -1   2   8         25.81         26.49         2.39 o                         
   0   2   8         19.51         31.67         2.59 o                         
   1   2   8        750.01        799.03        35.45 o                         
   2   2   8        594.89        593.81        19.58 o                         
   3   2   8          0.09         -0.62         1.02 o                         
   4   2   8         15.57         15.14         1.69 o                         
   5   2   8         79.87         74.90         3.57 o                         
   6   2   8        160.31        158.33         7.77 o                         
  -7   3   8          1.74          0.80         1.20 o                         
  -6   3   8         24.00         22.99         1.96 o                         
  -5   3   8         21.19         30.97         2.66 o                         
  -4   3   8         98.54         99.86         4.15 o                         
  -3   3   8         71.11         67.51         2.86 o                         
  -2   3   8         14.54         14.31         1.72 o                         
  -1   3   8         47.47         51.06         2.76 o                         
   0   3   8         51.01         43.80         4.98 o                         
   1   3   8         87.69         91.85         3.80 o                         
   2   3   8        160.40        166.66         5.11 o                         
   3   3   8         13.06         13.12         1.72 o                         
   4   3   8         99.43        102.20         3.32 o                         
   5   3   8         44.77         42.80         1.77 o                         
   6   3   8          0.95          0.62         0.77 o                         
  -6   4   8         16.66         16.76         1.53 o                         
  -5   4   8          1.51         -0.57         1.47 o                         
  -4   4   8         77.22         84.46         3.73 o                         
  -3   4   8         79.10         82.05         7.47 o                         
  -2   4   8         30.70         30.67         2.79 o                         
  -1   4   8        530.83        526.23        17.32 o                         
   0   4   8          8.73         16.58         2.50 o                         
   1   4   8          0.13          1.74         0.76 o                         
   2   4   8          4.36          3.25         0.91 o                         
   3   4   8        372.79        395.83        13.17 o                         
   4   4   8          7.24          8.01         1.02 o                         
   5   4   8          1.18          1.12         0.54 o                         
  -6   5   8          0.75          1.41         0.91 o                         
  -5   5   8          0.05          0.83         1.10 o                         
  -4   5   8          0.30         -0.10         1.69 o                         
  -3   5   8        248.90        247.96        12.35 o                         
  -2   5   8        401.71        412.81        13.73 o                         
  -1   5   8         25.75         28.46         1.93 o                         
   0   5   8         58.20         64.61         3.03 o                         
   1   5   8         22.09         18.29         2.59 o                         
   2   5   8         66.57         65.04         2.96 o                         
   3   5   8         92.52         85.86         2.83 o                         
   4   5   8         31.38         33.70         1.45 o                         
  -5   6   8          0.53          1.99         1.59 o                         
  -3   6   8         32.25         31.67         3.59 o                         
  -2   6   8        218.46        215.41         7.67 o                         
  -1   6   8        142.86        151.76         5.49 o                         
   0   6   8         16.63         20.64         3.29 o                         
   1   6   8          1.28          5.52         1.39 o                         
   2   6   8        185.65        193.91         5.52 o                         
   3   6   8        151.55        150.28         4.33 o                         
   4   6   8         21.45         19.43         2.99 o                         
  -2   7   8         16.54         19.58         1.81 o                         
  -1   7   8         31.46         31.65         1.96 o                         
   0   7   8          7.46          8.27         1.10 o                         
   1   7   8          6.29          4.38         1.05 o                         
   2   7   8        119.07        105.98         8.06 o                         
  -2   8   8         73.60         63.14         3.78 o                         
  -1   8   8          0.20          0.80         1.00 o                         
   0   8   8         16.51         15.74         1.59 o                         
   0  -9   9         77.23         73.10         3.98 o                         
   1  -9   9        201.16        195.18         9.16 o                         
   2  -9   9         70.54         61.35         3.39 o                         
  -2  -8   9         19.45         16.33         2.19 o                         
  -1  -8   9         24.45         23.11         2.19 o                         
   0  -8   9         36.37         31.67         2.59 o                         
   1  -8   9        223.61        229.04        10.96 o                         
   2  -8   9         37.94         37.25         2.79 o                         
   3  -8   9          4.56          5.58         1.39 o                         
   4  -8   9        126.50        110.93         3.94 o                         
  -3  -7   9          1.92          3.59         1.20 o                         
  -2  -7   9          1.90          2.19         1.00 o                         
  -1  -7   9        511.70        556.26        25.69 o                         
   0  -7   9        677.13        695.68        32.07 o                         
   1  -7   9         17.96         17.33         2.39 o                         
   2  -7   9          0.06         -0.70         1.05 o                         
   3  -7   9          0.16         -0.04         0.99 o                         
   4  -7   9         55.08         54.43         2.11 o                         
   5  -7   9          4.41          2.36         0.81 o                         
  -4  -6   9         35.22         42.56         2.43 o                         
  -3  -6   9         98.43        104.83         4.28 o                         
  -2  -6   9         45.24         48.21         2.80 o                         
  -1  -6   9         95.02         95.01         5.38 o                         
   0  -6   9        111.44        116.50         6.37 o                         
   1  -6   9        289.06        280.74        11.55 o                         
   2  -6   9         41.47         41.41         2.60 o                         
   3  -6   9         82.11         85.17         3.66 o                         
   4  -6   9        241.80        227.48         6.44 o                         
   5  -6   9         45.28         50.16         2.87 o                         
  -5  -5   9        270.01        275.72         9.36 o                         
  -4  -5   9        110.04        107.29        16.02 o                         
  -3  -5   9        445.48        428.67        17.53 o                         
  -2  -5   9        745.07        781.41        33.66 o                         
  -1  -5   9        430.20        429.00        14.36 o                         
   0  -5   9          6.76          6.37         2.39 o                         
   1  -5   9        111.30         97.65         4.08 o                         
   2  -5   9         11.46         10.39         1.90 o                         
   3  -5   9         46.87         45.61         2.74 o                         
   4  -5   9          5.88          7.73         1.37 o                         
   5  -5   9          5.77          3.64         1.20 o                         
   6  -5   9          0.16         -0.52         0.66 o                         
  -6  -4   9         20.13         20.79         2.19 o                         
  -5  -4   9          9.90         11.95         2.39 o                         
  -4  -4   9        204.03        217.69        11.15 o                         
  -3  -4   9        113.19        108.34         6.37 o                         
  -2  -4   9         11.83         14.74         2.24 o                         
  -1  -4   9         14.37         11.10         1.77 o                         
   0  -4   9        178.73        169.31         6.26 o                         
   1  -4   9          9.11         13.94         2.79 o                         
   2  -4   9        117.78        105.35         6.17 o                         
   3  -4   9         29.28         27.26         1.93 o                         
   4  -4   9          1.42          2.09         0.98 o                         
   5  -4   9        256.65        251.68         8.87 o                         
   6  -4   9        186.54        173.77         6.06 o                         
  -6  -3   9         86.90         91.62         5.58 o                         
  -5  -3   9         50.67         38.04         3.59 o                         
  -4  -3   9       1110.53       1076.88        49.00 o                         
  -3  -3   9         43.46         44.84         2.72 o                         
  -2  -3   9          0.11          6.84         5.18 o                         
  -1  -3   9         65.20         69.80         5.08 o                         
   0  -3   9       1491.08       1446.97        39.30 o                         
   1  -3   9          1.02         -1.39         1.79 o                         
   2  -3   9         18.25         11.77         1.61 o                         
   3  -3   9         16.03         16.82         2.04 o                         
   4  -3   9        125.53        135.04         5.47 o                         
   5  -3   9        314.34        327.22        11.13 o                         
   6  -3   9         63.40         67.79         2.95 o                         
  -6  -2   9         91.43         94.45         4.08 o                         
  -5  -2   9          7.42         10.70         1.63 o                         
  -4  -2   9        168.77        174.33         5.25 o                         
  -3  -2   9         57.90         60.01         2.71 o                         
  -2  -2   9          4.05          7.14         1.18 o                         
  -1  -2   9         40.58         39.81         3.11 o                         
   0  -2   9        277.26        288.19         8.26 o                         
   1  -2   9        979.14        881.30        40.23 o                         
   2  -2   9        158.42        161.52         8.37 o                         
   3  -2   9         18.03         21.60         3.19 o                         
   4  -2   9       1202.21       1268.31        40.91 o                         
   5  -2   9        421.47        423.60        21.32 o                         
   6  -2   9         77.51         73.25         3.29 o                         
  -6  -1   9         21.06         21.30         1.63 o                         
  -5  -1   9        240.04        251.39         8.21 o                         
  -4  -1   9       1576.17       1698.01        44.35 o                         
  -3  -1   9        282.77        294.55         8.24 o                         
  -2  -1   9        805.97        772.95        28.50 o                         
  -1  -1   9       1909.83       1880.20       108.84 o                         
   0  -1   9        400.77        392.04        13.17 o                         
   1  -1   9         12.30         18.52         2.39 o                         
   2  -1   9         61.79         71.63         3.31 o                         
   3  -1   9        684.50        693.17        18.44 o                         
   4  -1   9        227.96        217.79         7.82 o                         
   5  -1   9        199.38        197.85         7.32 o                         
   6  -1   9        417.18        395.94        41.73 o                         
  -7   0   9        182.55        170.08         8.17 o                         
  -6   0   9         95.55         95.87         3.46 o                         
  -5   0   9         62.39         70.20         2.76 o                         
  -4   0   9         30.00         32.59         1.91 o                         
  -3   0   9        224.77        237.31         6.78 o                         
  -2   0   9        511.50        547.42        17.54 o                         
  -1   0   9        885.49       1003.06        32.32 o                         
   0   0   9       1267.49       1263.73        40.63 o                         
   1   0   9         31.18         25.10         2.39 o                         
   2   0   9         16.13         15.72         1.76 o                         
   3   0   9        660.20        655.85        30.47 o                         
   4   0   9        630.40        626.55        16.79 o                         
   5   0   9        137.43        140.05        11.55 o                         
   6   0   9        119.83        116.46         7.67 o                         
  -7   1   9         46.35         50.81         7.27 o                         
  -6   1   9          5.36          4.91         1.24 o                         
  -5   1   9        651.89        695.60        18.63 o                         
  -4   1   9        195.47        206.69         6.09 o                         
  -3   1   9        572.98        593.05        15.87 o                         
  -2   1   9        345.09        318.80         8.93 o                         
  -1   1   9        327.68        311.08        14.94 o                         
   0   1   9        203.66        227.84        11.15 o                         
   1   1   9         55.96         60.46         2.95 o                         
   2   1   9        433.97        476.70        15.84 o                         
   3   1   9        164.43        170.89         6.27 o                         
   4   1   9        242.23        248.10         8.72 o                         
   5   1   9        288.09        275.73        13.94 o                         
   6   1   9         15.66         20.13         3.88 o                         
  -7   2   9         41.39         41.92         2.49 o                         
  -6   2   9          1.42          0.00         0.99 o                         
  -5   2   9         29.55         30.20         2.32 o                         
  -4   2   9         52.06         49.53         2.37 o                         
  -3   2   9        642.69        656.75        17.52 o                         
  -2   2   9        107.83        103.08         3.74 o                         
  -1   2   9        614.62        572.84        39.54 o                         
   0   2   9        313.47        325.89        12.35 o                         
   1   2   9        327.55        320.55        11.05 o                         
   2   2   9        130.78        129.13         5.00 o                         
   3   2   9        340.33        344.95        11.62 o                         
   4   2   9          5.07          8.96         1.89 o                         
   5   2   9        247.31        246.34         7.75 o                         
   6   2   9        104.46         93.42         4.78 o                         
  -7   3   9          6.85          4.98         1.59 o                         
  -6   3   9          0.05         -0.58         0.81 o                         
  -5   3   9          5.90          8.22         1.81 o                         
  -4   3   9          0.62          2.18         1.19 o                         
  -3   3   9          2.88          2.80         1.14 o                         
  -2   3   9          9.03         17.31         3.49 o                         
  -1   3   9        416.46        407.26        13.84 o                         
   0   3   9        167.72        152.07         5.63 o                         
   1   3   9          1.14          4.80         2.09 o                         
   2   3   9        819.47        836.90        22.23 o                         
   3   3   9        111.49        122.56         4.68 o                         
   4   3   9        111.05        108.88         3.48 o                         
   5   3   9         33.93         31.72         1.51 o                         
  -6   4   9         98.97         89.83         4.78 o                         
  -5   4   9          1.94          1.21         1.05 o                         
  -4   4   9         53.08         55.37         3.03 o                         
  -3   4   9         33.13         27.79         4.38 o                         
  -2   4   9         87.93         87.64         5.38 o                         
  -1   4   9        309.57        310.95        10.63 o                         
   0   4   9        660.21        642.56        21.06 o                         
   1   4   9        701.35        753.09        20.05 o                         
   2   4   9          6.10         10.33         2.39 o                         
   3   4   9         14.86         15.15         1.78 o                         
   4   4   9        192.91        195.02         5.52 o                         
   5   4   9        286.93        268.08        14.34 o                         
  -6   5   9         11.17         11.95         1.99 o                         
  -5   5   9         53.34         57.83         2.74 o                         
  -4   5   9         29.01         30.67         3.59 o                         
  -2   5   9        123.51        120.49         6.77 o                         
  -1   5   9        236.18        235.53         8.24 o                         
   0   5   9         61.77         70.80         3.40 o                         
   1   5   9        340.66        360.31        12.04 o                         
   2   5   9         35.01         38.31         2.69 o                         
   3   5   9         75.17         69.37         2.47 o                         
   4   5   9         51.13         44.21         2.63 o                         
  -2   6   9         18.29         18.52         2.99 o                         
  -1   6   9        361.36        362.06        12.04 o                         
   0   6   9        166.62        174.97         6.20 o                         
   1   6   9         23.58         26.06         1.81 o                         
   2   6   9          0.61          0.07         0.62 o                         
   3   6   9         51.01         51.59         1.83 o                         
  -2   7   9         68.53         74.10         4.78 o                         
  -1   7   9         38.19         41.43         2.79 o                         
   0   7   9         29.66         24.08         3.49 o                         
   1   7   9         13.01         13.39         2.29 o                         
   2   7   9         37.61         35.65         2.19 o                         
   0  -9  10          5.12          7.57         1.79 o                         
   1  -9  10        137.02        127.66         6.17 o                         
  -2  -8  10         59.73         52.38         3.39 o                         
  -1  -8  10         71.62         69.12         3.98 o                         
   0  -8  10          6.14          5.18         1.59 o                         
   1  -8  10          0.03         -0.20         1.00 o                         
   2  -8  10        118.06        115.90         5.98 o                         
   3  -8  10         72.87         76.20         4.08 o                         
  -3  -7  10        438.28        417.05        19.12 o                         
  -2  -7  10         13.56         17.33         1.99 o                         
  -1  -7  10          0.85          0.60         1.00 o                         
   0  -7  10          8.13          4.18         1.20 o                         
   1  -7  10        698.28        758.01        35.06 o                         
   2  -7  10         47.30         47.64         4.18 o                         
   3  -7  10        339.99        323.68         8.82 o                         
   4  -7  10        156.98        144.26         4.25 o                         
  -4  -6  10         34.08         32.80         2.10 o                         
  -3  -6  10         56.26         52.39         2.72 o                         
  -2  -6  10         55.81         58.33         3.88 o                         
  -1  -6  10          0.68          1.00         1.20 o                         
   0  -6  10        214.42        217.35         7.82 o                         
   1  -6  10         55.23         55.97         2.81 o                         
   2  -6  10         11.28         11.35         2.69 o                         
   3  -6  10         19.06         18.36         1.72 o                         
   4  -6  10         21.64         21.56         1.51 o                         
   5  -6  10         64.66         61.77         3.09 o                         
  -5  -5  10          0.37          2.12         1.29 o                         
  -4  -5  10        259.48        242.66         9.36 o                         
  -3  -5  10          3.74          2.99         0.99 o                         
  -2  -5  10        163.60        174.34        11.55 o                         
  -1  -5  10        580.30        605.83        20.00 o                         
   0  -5  10        854.65        833.90        38.24 o                         
   1  -5  10         21.20         19.94         2.09 o                         
   2  -5  10        303.80        301.22        10.28 o                         
   3  -5  10        620.63        644.73        17.25 o                         
   4  -5  10         46.80         48.99         2.22 o                         
   5  -5  10         68.44         71.98         7.27 o                         
  -6  -4  10          1.13          0.16         0.99 o                         
  -5  -4  10          0.16          1.79         1.59 o                         
  -4  -4  10        176.10        163.31         8.96 o                         
  -3  -4  10         38.59         30.96         3.03 o                         
  -2  -4  10          8.85          9.02         1.89 o                         
   0  -4  10        145.19        157.49         7.67 o                         
   1  -4  10        150.42        135.25         5.41 o                         
   2  -4  10        665.70        646.96        17.25 o                         
   3  -4  10        297.26        286.15         8.09 o                         
   4  -4  10        218.76        231.85         8.17 o                         
   5  -4  10         36.48         40.41         2.24 o                         
   6  -4  10         17.62         14.23         1.62 o                         
  -6  -3  10        136.24        126.86         6.97 o                         
  -5  -3  10         18.74         21.49         2.20 o                         
  -4  -3  10         62.14         53.36         3.03 o                         
  -3  -3  10       1150.51       1200.88        46.41 o                         
  -2  -3  10       1784.86       1809.65       108.05 o                         
  -1  -3  10         11.22         11.60         1.97 o                         
   0  -3  10          5.59          8.84         1.69 o                         
   1  -3  10        297.15        273.65         9.65 o                         
   2  -3  10       1025.58        982.03        57.76 o                         
   3  -3  10         87.78         85.12         3.86 o                         
   4  -3  10        166.97        177.86         6.77 o                         
   5  -3  10        500.13        485.39        16.06 o                         
   6  -3  10          4.69          5.29         2.19 o                         
  -6  -2  10         29.77         24.90         2.99 o                         
  -5  -2  10        415.43        427.19        18.96 o                         
  -4  -2  10        148.63        141.01         5.42 o                         
  -3  -2  10         59.25         71.28         3.31 o                         
  -2  -2  10        595.95        627.05        16.97 o                         
  -1  -2  10        572.92        572.66        43.42 o                         
   0  -2  10        395.59        421.14        20.62 o                         
   1  -2  10        864.58        877.01        28.38 o                         
   2  -2  10       1113.06       1127.09        29.67 o                         
   3  -2  10        217.68        235.08         8.38 o                         
   4  -2  10          6.93         13.85         2.06 o                         
   5  -2  10          5.19          3.76         1.29 o                         
   6  -2  10         53.55         54.91         2.63 o                         
  -6  -1  10        158.10        142.54         4.29 o                         
  -5  -1  10        203.53        187.48         7.68 o                         
  -4  -1  10        850.77        919.52        24.34 o                         
  -3  -1  10        894.04        916.85        24.23 o                         
  -2  -1  10       1093.07       1096.53        28.79 o                         
  -1  -1  10         11.63         15.68         1.81 o                         
   0  -1  10        317.69        314.77        23.00 o                         
   1  -1  10        381.92        384.38        12.96 o                         
   2  -1  10          0.10          0.80         1.13 o                         
   3  -1  10        245.53        263.41         7.51 o                         
   4  -1  10         50.02         57.31         7.27 o                         
   5  -1  10          7.24          6.34         1.53 o                         
   6  -1  10          2.17          1.59         1.00 o                         
  -7   0  10         22.71         23.70         1.99 o                         
  -6   0  10        205.33        201.74         5.82 o                         
  -5   0  10        223.81        222.71         6.48 o                         
  -4   0  10         36.85         44.82         2.18 o                         
  -3   0  10        279.15        291.81         8.20 o                         
  -2   0  10        331.78        328.25         9.08 o                         
  -1   0  10          0.41          4.18         1.99 o                         
   0   0  10          0.19          2.19         1.99 o                         
   1   0  10        545.48        542.82        17.89 o                         
   2   0  10        110.04        136.94         5.28 o                         
   3   0  10        514.48        510.51        15.00 o                         
   4   0  10         68.52         64.72         3.77 o                         
   5   0  10          8.37          9.76         1.79 o                         
   6   0  10          0.91          1.20         0.80 o                         
  -7   1  10          4.17          2.12         1.99 o                         
  -6   1  10        110.50         96.74         3.73 o                         
  -5   1  10          0.30          1.25         0.86 o                         
  -4   1  10         95.65        113.92         3.79 o                         
  -3   1  10        120.14        141.74         4.65 o                         
  -2   1  10         77.32         72.21         2.98 o                         
  -1   1  10         40.09         39.84         2.43 o                         
   0   1  10          4.93          5.25         1.43 o                         
   1   1  10          8.14         11.91         1.89 o                         
   2   1  10        410.59        451.26        15.14 o                         
   3   1  10        361.46        367.03        15.04 o                         
   4   1  10         18.59         24.50         2.59 o                         
   5   1  10        302.03        292.58        13.94 o                         
   6   1  10         16.15         17.33         1.59 o                         
  -7   2  10          2.60          1.88         1.00 o                         
  -6   2  10         64.38         63.78         3.39 o                         
  -5   2  10         35.92         46.38         2.68 o                         
  -4   2  10         83.62         80.41         3.07 o                         
  -3   2  10        141.55        140.62         4.48 o                         
  -2   2  10        305.76        298.63        10.28 o                         
  -1   2  10        596.77        527.78        39.03 o                         
   0   2  10          4.20          1.79         0.89 o                         
   1   2  10          0.21          4.55         3.78 o                         
   2   2  10       1436.58       1465.60        47.11 o                         
   3   2  10        546.48        558.05        25.89 o                         
   4   2  10        112.19        126.06         6.77 o                         
   5   2  10         22.03         24.49         1.78 o                         
  -6   3  10        209.40        210.08         7.18 o                         
  -5   3  10          0.91          1.02         0.96 o                         
  -4   3  10        143.96        152.39         5.77 o                         
  -3   3  10        257.19        255.58         7.28 o                         
  -2   3  10        103.50        105.65         4.42 o                         
  -1   3  10          0.60          1.00         1.00 o                         
   0   3  10         17.82         20.21         1.95 o                         
   1   3  10        421.39        445.01        14.86 o                         
   2   3  10        203.26        196.88         7.11 o                         
   3   3  10        321.67        331.40        15.74 o                         
   4   3  10        480.28        487.03        16.05 o                         
   5   3  10        101.55        105.95         5.38 o                         
  -6   4  10         19.20         19.28         1.47 o                         
  -5   4  10         45.47         41.63         3.19 o                         
  -4   4  10        107.40        101.26         4.15 o                         
  -3   4  10        282.70        268.88        13.15 o                         
  -2   4  10        475.42        421.23        19.92 o                         
  -1   4  10         20.14         18.36         2.25 o                         
   0   4  10         24.53         26.30         2.89 o                         
   1   4  10        440.45        446.03        14.86 o                         
   2   4  10        838.19        938.65        42.82 o                         
   3   4  10        193.15        207.33        10.16 o                         
   4   4  10         26.95         29.84         1.89 o                         
  -5   5  10         90.22         81.07         4.78 o                         
  -1   5  10          3.39          5.72         1.43 o                         
   0   5  10        120.42        125.17         5.48 o                         
   1   5  10         49.97         57.36         3.78 o                         
   2   5  10        405.85        413.86        19.32 o                         
   3   5  10        272.75        273.77         9.22 o                         
   4   5  10          6.97          8.76         1.20 o                         
  -1   6  10          0.98          3.39         1.39 o                         
   0   6  10          3.33          2.99         1.20 o                         
   1   6  10        325.48        327.63        10.91 o                         
   2   6  10         16.94         19.06         1.43 o                         
   3   6  10         17.89         19.92         1.59 o                         
  -1   7  10          1.81          0.00         1.39 o                         
   0   7  10        166.00        168.89         8.17 o                         
   1   7  10         86.73         89.23         4.58 o                         
  -2  -8  11         19.29         20.12         1.99 o                         
  -1  -8  11          1.14          1.79         0.80 o                         
   0  -8  11        179.41        164.70         7.97 o                         
   1  -8  11          0.17         -0.20         1.00 o                         
   2  -8  11          9.50          9.56         1.79 o                         
   3  -8  11         17.50         12.15         1.99 o                         
  -3  -7  11          2.16          2.79         1.00 o                         
  -2  -7  11         22.48         27.09         2.19 o                         
  -1  -7  11         49.06         50.79         3.39 o                         
   0  -7  11        265.57        249.36        11.95 o                         
   1  -7  11          5.82          5.78         1.99 o                         
   2  -7  11          3.01          3.07         1.57 o                         
   3  -7  11        246.93        230.94         6.40 o                         
   4  -7  11          1.75          1.98         0.84 o                         
  -4  -6  11          0.06          0.93         0.75 o                         
  -3  -6  11        134.49        121.12         9.36 o                         
  -2  -6  11         21.99         24.50         2.39 o                         
  -1  -6  11        164.86        168.09         8.56 o                         
   0  -6  11         46.33         52.50         4.88 o                         
   1  -6  11        151.84        157.51         5.77 o                         
   2  -6  11        192.31        203.29         6.23 o                         
   3  -6  11        261.58        253.18         7.13 o                         
   4  -6  11         10.08         13.49         2.01 o                         
   5  -6  11         25.79         22.21         1.47 o                         
  -5  -5  11        160.12        161.49         7.37 o                         
  -4  -5  11        321.91        331.68        11.19 o                         
  -3  -5  11         54.13         58.58         4.58 o                         
  -2  -5  11         13.57         10.65         2.19 o                         
  -1  -5  11        430.01        449.51        21.11 o                         
   0  -5  11        707.82        720.16        33.06 o                         
   1  -5  11         65.10         63.51         3.03 o                         
   2  -5  11       1296.00       1340.37        35.07 o                         
   3  -5  11        148.97        147.79         4.52 o                         
   4  -5  11          0.11          0.30         0.85 o                         
   5  -5  11          0.37          0.49         1.20 o                         
  -6  -4  11        374.47        364.26        16.73 o                         
  -5  -4  11         29.96         30.87         3.39 o                         
  -4  -4  11        190.70        175.26         9.96 o                         
  -3  -4  11         75.44         90.93         4.68 o                         
  -2  -4  11         90.41         89.46         4.88 o                         
  -1  -4  11          4.85          4.23         1.20 o                         
   0  -4  11       1432.96       1410.60        45.28 o                         
   1  -4  11        563.52        545.50        25.30 o                         
   2  -4  11        501.20        505.21        13.68 o                         
   3  -4  11        250.07        251.68        11.49 o                         
   4  -4  11         30.92         34.26         4.18 o                         
   5  -4  11         22.22         22.73         1.84 o                         
  -6  -3  11        283.18        278.84        13.54 o                         
  -5  -3  11        750.09        720.79        27.18 o                         
  -4  -3  11        156.22        174.04        11.85 o                         
  -3  -3  11        326.10        326.03        11.26 o                         
  -2  -3  11         37.98         38.63         2.60 o                         
  -1  -3  11       2427.56       2541.25       151.77 o                         
   0  -3  11        145.03        148.74         5.70 o                         
   1  -3  11       1084.52        954.79        55.16 o                         
   2  -3  11       1176.26       1185.09        38.17 o                         
   3  -3  11         16.26         15.74         1.90 o                         
   4  -3  11         92.80        104.54         4.48 o                         
   5  -3  11         24.04         27.94         3.39 o                         
   6  -3  11         77.26         72.02         3.01 o                         
  -6  -2  11        135.86        127.67         6.47 o                         
  -5  -2  11         45.10         45.69         2.12 o                         
  -4  -2  11         86.99         92.04         4.60 o                         
  -3  -2  11         99.54        103.68         3.48 o                         
  -2  -2  11        342.13        371.23        12.60 o                         
  -1  -2  11       1361.74       1358.54        86.14 o                         
   0  -2  11        649.12        664.38        21.30 o                         
   1  -2  11          0.58          1.79         1.59 o                         
   2  -2  11        113.26        122.02         4.10 o                         
   3  -2  11          0.34          2.00         1.49 o                         
   4  -2  11          0.89          1.18         0.87 o                         
   5  -2  11          3.37          9.56         2.99 o                         
   6  -2  11         23.77         22.51         2.39 o                         
  -6  -1  11        327.03        301.68         8.28 o                         
  -5  -1  11         75.05         84.66         2.99 o                         
  -4  -1  11          3.32          2.96         0.90 o                         
  -3  -1  11         91.97         98.72         3.73 o                         
  -2  -1  11        681.12        696.73        31.98 o                         
  -1  -1  11         13.24         12.85         1.72 o                         
   0  -1  11        238.23        258.41         8.94 o                         
   1  -1  11       1555.92       1697.02        54.29 o                         
   2  -1  11         97.23        103.27         4.68 o                         
   3  -1  11        248.81        243.94         7.09 o                         
   4  -1  11        505.39        501.69        16.62 o                         
   5  -1  11         50.48         47.04         3.98 o                         
   6  -1  11        153.34        163.31         8.56 o                         
  -6   0  11          7.82          7.99         1.43 o                         
  -5   0  11         41.68         38.51         1.93 o                         
  -4   0  11         33.44         34.63         1.95 o                         
  -3   0  11        691.52        722.66        19.28 o                         
  -2   0  11          9.75          9.22         1.14 o                         
  -1   0  11        138.96        140.82         6.67 o                         
   0   0  11        466.51        474.31        15.70 o                         
   1   0  11        483.68        485.86        16.13 o                         
   2   0  11        191.65        209.80         7.53 o                         
   3   0  11         56.03         76.12         3.01 o                         
   4   0  11          7.33          3.39         1.20 o                         
   5   0  11        145.13        134.63         6.77 o                         
   6   0  11          5.44          6.97         1.39 o                         
  -6   1  11         51.23         46.47         2.18 o                         
  -5   1  11        597.20        630.23        19.94 o                         
  -4   1  11        296.05        303.46         8.55 o                         
  -3   1  11        146.35        148.89         4.64 o                         
  -2   1  11         45.15         40.15         2.29 o                         
  -1   1  11        263.82        255.41         9.01 o                         
   0   1  11        481.09        488.15        29.97 o                         
   1   1  11         72.55         60.33         2.95 o                         
   2   1  11        259.38        261.19         9.08 o                         
   3   1  11        803.75        811.47        26.48 o                         
   4   1  11         55.22         56.77         3.98 o                         
   5   1  11        320.94        334.99        15.74 o                         
  -6   2  11         13.22          8.37         1.59 o                         
  -5   2  11          1.38          3.77         2.69 o                         
  -4   2  11        162.18        152.95         6.15 o                         
  -3   2  11        206.94        203.79         6.02 o                         
  -2   2  11         30.75         29.90         2.69 o                         
  -1   2  11        312.67        299.03        26.38 o                         
   0   2  11       1341.99       1298.50        41.69 o                         
   1   2  11        554.24        584.94        19.29 o                         
   2   2  11         15.51         23.15         2.17 o                         
   3   2  11         41.39         49.20         3.59 o                         
   4   2  11        180.43        180.22         6.47 o                         
   5   2  11         10.97         10.76         1.79 o                         
  -6   3  11        420.88        393.99        12.82 o                         
  -5   3  11        360.19        360.19        11.97 o                         
  -4   3  11        404.90        428.02        14.23 o                         
  -3   3  11         20.08         17.15         1.98 o                         
  -2   3  11        292.37        288.40        31.86 o                         
  -1   3  11         42.34         37.45         2.99 o                         
   0   3  11         14.00         12.46         2.29 o                         
   1   3  11        263.41        256.04         8.94 o                         
   2   3  11          9.13         11.06         1.55 o                         
   3   3  11        222.48        243.98        12.15 o                         
   4   3  11         63.67         66.78         2.86 o                         
   5   3  11        218.24        218.48        10.16 o                         
  -6   4  11          6.40          0.80         1.79 o                         
  -5   4  11          8.68          5.98         1.18 o                         
  -4   4  11         78.79         69.89         3.17 o                         
  -3   4  11         20.42         11.95         2.79 o                         
  -2   4  11         26.58         27.69         3.19 o                         
  -1   4  11        382.83        359.25        12.85 o                         
   0   4  11        260.45        263.08        19.62 o                         
   1   4  11         84.22         84.13         7.37 o                         
   2   4  11          2.61          2.79         1.59 o                         
   3   4  11          5.45          5.58         1.59 o                         
   4   4  11          0.40          5.26         2.59 o                         
  -1   5  11         10.12          6.30         1.38 o                         
   0   5  11        200.10        206.53        10.16 o                         
   1   5  11        122.51        132.64         6.77 o                         
   2   5  11         12.86         11.15         1.59 o                         
   3   5  11         17.81         20.22         1.69 o                         
  -1   6  11          2.05          1.59         1.59 o                         
   0   6  11        200.87        198.56         9.56 o                         
   1   6  11         83.74         89.83         3.51 o                         
   2   6  11         26.25         29.88         2.39 o                         
   0   7  11          9.32          1.20         1.39 o                         
  -2  -8  12         18.83         20.12         1.79 o                         
  -1  -8  12          0.97          0.00         1.39 o                         
   0  -8  12         42.71         41.03         2.59 o                         
   1  -8  12         16.49         11.95         1.59 o                         
   2  -8  12          0.36         -1.00         1.00 o                         
  -3  -7  12         41.09         44.02         2.79 o                         
  -2  -7  12        137.93        147.57         7.37 o                         
  -1  -7  12          1.26          0.20         0.80 o                         
   0  -7  12         32.81         25.69         2.19 o                         
   1  -7  12         10.45          6.97         1.79 o                         
   2  -7  12          9.85          7.32         2.19 o                         
   3  -7  12        145.55        124.43         4.87 o                         
  -4  -6  12         12.88         10.76         1.79 o                         
  -3  -6  12          0.29         -0.12         0.76 o                         
  -2  -6  12         61.73         60.75         3.78 o                         
  -1  -6  12        449.26        447.92        20.91 o                         
   0  -6  12        119.47        117.92         8.17 o                         
   1  -6  12        216.33        223.38         7.75 o                         
   2  -6  12         58.78         54.47         2.31 o                         
   3  -6  12         97.61         92.39         3.07 o                         
   4  -6  12          0.64          0.15         1.02 o                         
  -5  -5  12         42.19         39.04         2.39 o                         
  -4  -5  12        145.14        142.24         5.21 o                         
  -3  -5  12        333.50        364.92        23.90 o                         
  -2  -5  12        204.69        213.67         7.67 o                         
  -1  -5  12          0.75          1.59         1.20 o                         
   0  -5  12        171.19        172.09         6.34 o                         
   1  -5  12          0.69          0.46         1.99 o                         
   2  -5  12          1.24          1.86         1.53 o                         
   3  -5  12        232.21        213.12         6.13 o                         
   4  -5  12        191.80        188.11         6.62 o                         
   5  -5  12          3.60          4.85         2.19 o                         
  -5  -4  12          4.26          2.53         0.84 o                         
  -4  -4  12         41.28         41.81         2.88 o                         
  -3  -4  12         99.20        103.69         7.66 o                         
  -2  -4  12       1089.49       1160.76        34.42 o                         
  -1  -4  12         52.08         40.87         2.63 o                         
   0  -4  12        133.69        132.39         5.78 o                         
   1  -4  12         11.10         10.25         2.04 o                         
   2  -4  12          7.48          4.88         1.22 o                         
   3  -4  12          3.43          4.78         1.99 o                         
   4  -4  12         44.90         38.26         2.25 o                         
   5  -4  12          2.95          4.32         1.99 o                         
  -6  -3  12         15.44         18.72         1.79 o                         
  -5  -3  12         84.19         78.32         3.45 o                         
  -4  -3  12        187.81        197.24        18.82 o                         
  -3  -3  12        155.93        165.82         6.19 o                         
  -2  -3  12         75.02         78.86         3.65 o                         
  -1  -3  12         82.51         76.76         3.51 o                         
   0  -3  12         25.07         25.21         4.68 o                         
   1  -3  12        555.44        518.21        24.30 o                         
   2  -3  12        102.07         98.37         7.96 o                         
   3  -3  12         93.82         98.17         4.08 o                         
   4  -3  12         13.98         18.56         1.81 o                         
   5  -3  12        176.90        180.24        17.33 o                         
  -6  -2  12          0.13         -0.20         1.99 o                         
  -5  -2  12        128.85        123.68         5.78 o                         
  -4  -2  12          0.21          1.25         1.05 o                         
  -3  -2  12        766.58        783.62        25.63 o                         
  -2  -2  12         10.66         23.11         2.99 o                         
  -1  -2  12        695.33        786.91        35.45 o                         
   0  -2  12        290.21        307.63        13.92 o                         
   1  -2  12        255.23        307.10        15.14 o                         
   2  -2  12         42.51         36.13         2.60 o                         
   3  -2  12        175.92        189.42         6.83 o                         
   4  -2  12          1.13          3.78         2.39 o                         
   5  -2  12         24.35         25.15         3.68 o                         
  -6  -1  12         34.00         29.76         2.19 o                         
  -5  -1  12         44.78         40.12         1.81 o                         
  -4  -1  12         80.29         74.17         3.08 o                         
  -3  -1  12        170.11        166.75         5.20 o                         
  -2  -1  12        333.13        354.97        12.85 o                         
  -1  -1  12          1.99          0.80         1.39 o                         
   0  -1  12        861.89        862.13        50.68 o                         
   1  -1  12         92.97        109.66         4.70 o                         
   2  -1  12          0.38          2.41         1.09 o                         
   3  -1  12          3.90          4.10         1.14 o                         
   4  -1  12        512.11        547.26        29.58 o                         
   5  -1  12        220.15        222.27        10.76 o                         
  -6   0  12          9.45          9.78         2.39 o                         
  -5   0  12         47.50         48.79         2.09 o                         
  -4   0  12         96.16         98.04         3.33 o                         
  -3   0  12         39.78         39.02         2.77 o                         
  -2   0  12       2499.38       2633.93        70.79 o                         
  -1   0  12       1653.95       1749.64        79.27 o                         
   0   0  12        571.06        602.27        20.28 o                         
   1   0  12        354.42        351.65        23.11 o                         
   2   0  12        170.53        181.55         5.48 o                         
   3   0  12         85.41        110.12         3.75 o                         
   4   0  12          0.11         -0.40         1.00 o                         
   5   0  12         43.17         42.03         2.99 o                         
  -6   1  12          1.36         -0.60         0.85 o                         
  -5   1  12        147.09        128.29         4.00 o                         
  -4   1  12        169.75        173.52         5.17 o                         
  -3   1  12       1326.26       1386.95        36.30 o                         
  -2   1  12          4.90          9.74         1.72 o                         
  -1   1  12        240.56        249.29         8.73 o                         
   0   1  12        517.58        529.54        24.90 o                         
   1   1  12         13.57         17.48         2.69 o                         
   2   1  12          4.10          5.73         1.29 o                         
   3   1  12         89.14        105.75         5.78 o                         
   4   1  12        541.73        515.68        16.97 o                         
   5   1  12         38.08         34.86         2.39 o                         
  -6   2  12          9.31         13.35         1.99 o                         
  -5   2  12          1.85          4.45         1.89 o                         
  -4   2  12         17.52         18.46         2.47 o                         
  -3   2  12        952.61        966.90        25.45 o                         
  -2   2  12       1171.46       1072.90        48.80 o                         
  -1   2  12        152.86        144.69         6.57 o                         
   0   2  12        152.52        154.48         5.97 o                         
   1   2  12         19.81         22.17         1.90 o                         
   2   2  12         42.71         58.04         2.88 o                         
   3   2  12         20.19         33.06         2.79 o                         
   4   2  12         82.54         80.52         3.68 o                         
   5   2  12         10.70         11.95         1.20 o                         
  -6   3  12         12.98          6.37         1.59 o                         
  -5   3  12         26.91         29.74         1.76 o                         
  -4   3  12        422.33        405.00        13.38 o                         
  -3   3  12          3.82          3.94         1.19 o                         
  -2   3  12         81.11         73.13         3.31 o                         
  -1   3  12        316.83        298.36        14.54 o                         
   0   3  12         63.04         61.08         3.09 o                         
   1   3  12          1.00          1.33         0.91 o                         
   2   3  12         81.51         76.89         3.31 o                         
   3   3  12        178.75        173.27         8.56 o                         
   4   3  12         83.63         85.09         3.29 o                         
  -5   4  12          0.18          0.00         1.39 o                         
  -4   4  12         59.84         52.19         3.59 o                         
  -2   4  12          5.55          9.96         2.59 o                         
  -1   4  12         37.55         34.46         2.99 o                         
   0   4  12         37.32         36.63         3.29 o                         
   1   4  12          4.34          5.25         1.47 o                         
   2   4  12          2.33          1.39         1.00 o                         
   3   4  12         91.95         90.22         3.59 o                         
   4   4  12          3.03          1.79         0.60 o                         
  -1   5  12         11.83         11.35         2.79 o                         
   0   5  12         37.49         37.84         2.99 o                         
   1   5  12         63.15         59.75         3.59 o                         
   2   5  12         31.08         27.89         1.67 o                         
   3   5  12        153.92        153.75         7.17 o                         
   0   6  12          0.98          1.59         1.39 o                         
   1   6  12         69.27         72.30         3.78 o                         
   0  -8  13         37.30         35.45         2.39 o                         
   1  -8  13         97.94         95.21         4.78 o                         
  -3  -7  13          0.35          0.00         0.80 o                         
  -2  -7  13          5.04          6.37         1.59 o                         
  -1  -7  13         34.95         35.65         2.79 o                         
   0  -7  13          4.09          5.78         1.59 o                         
   1  -7  13          1.38          0.20         1.00 o                         
   2  -7  13         95.14         84.34         3.31 o                         
   3  -7  13          2.96         12.95         2.99 o                         
  -4  -6  13          5.24          3.98         1.39 o                         
  -3  -6  13        165.76        183.63         9.16 o                         
  -2  -6  13         78.85         77.48         4.38 o                         
  -1  -6  13         87.44         87.24         4.98 o                         
   0  -6  13        156.11        146.21         5.35 o                         
   1  -6  13        249.00        242.74         8.31 o                         
   2  -6  13          9.09          8.49         1.67 o                         
   3  -6  13          0.27          2.05         1.56 o                         
   4  -6  13         64.40         56.54         5.18 o                         
  -4  -5  13         41.61         37.64         3.29 o                         
  -3  -5  13          4.22          4.47         1.24 o                         
  -2  -5  13         94.17        112.98         9.06 o                         
  -1  -5  13         36.89         25.50         2.59 o                         
   0  -5  13          0.32          1.25         1.00 o                         
   1  -5  13         87.89         89.45         3.66 o                         
   2  -5  13        151.28        146.10         5.56 o                         
   3  -5  13          1.85          1.54         0.96 o                         
   4  -5  13         18.63         18.78         1.55 o                         
  -5  -4  13          1.54          1.33         0.71 o                         
  -4  -4  13         47.54         47.78         2.44 o                         
  -3  -4  13          6.94          6.33         1.10 o                         
  -2  -4  13         15.03         12.17         1.77 o                         
  -1  -4  13         15.66         13.28         1.95 o                         
   0  -4  13         19.84         16.33         2.79 o                         
   1  -4  13         33.46         31.29         6.27 o                         
   2  -4  13        106.02        111.74         3.86 o                         
   3  -4  13        102.68         95.21         3.94 o                         
   4  -4  13         33.09         34.66         2.04 o                         
   5  -4  13          6.50          3.73         1.20 o                         
  -5  -3  13          1.39          1.38         1.10 o                         
  -4  -3  13         53.30         52.10         3.98 o                         
  -3  -3  13          1.05          3.59         1.13 o                         
  -2  -3  13         68.02         58.25         3.09 o                         
  -1  -3  13        223.94        216.44         6.39 o                         
   0  -3  13          5.46          6.30         2.69 o                         
   1  -3  13        670.24        607.85        28.28 o                         
   2  -3  13        185.57        188.59         6.97 o                         
   3  -3  13        233.32        261.96         9.35 o                         
   4  -3  13          7.52         12.99         1.58 o                         
   5  -3  13          1.00          0.60         0.71 o                         
  -5  -2  13          1.00          1.54         0.96 o                         
  -4  -2  13         48.98         54.52         2.92 o                         
  -3  -2  13        639.08        658.83        52.08 o                         
  -2  -2  13         89.07         83.72         4.70 o                         
  -1  -2  13        227.54        273.27         9.57 o                         
   0  -2  13         70.10         67.23         5.88 o                         
   1  -2  13        614.01        670.99        31.27 o                         
   2  -2  13         24.20         31.51         4.08 o                         
   3  -2  13         44.18         44.83         2.60 o                         
   4  -2  13         56.02         58.11         2.81 o                         
   5  -2  13        147.67        141.76         5.58 o                         
  -5  -1  13        354.55        354.04        12.15 o                         
  -4  -1  13        173.36        174.66         6.53 o                         
  -3  -1  13          1.83          1.84         1.19 o                         
  -2  -1  13        899.55        893.29        29.01 o                         
  -1  -1  13         45.71         50.69         2.82 o                         
   0  -1  13        258.93        269.23         9.46 o                         
   1  -1  13       1129.55       1190.39        54.38 o                         
   2  -1  13        240.26        277.64         8.36 o                         
   3  -1  13         70.09         84.94         3.73 o                         
   4  -1  13         25.41         30.21         2.14 o                         
   5  -1  13        130.33        115.31         5.78 o                         
  -6   0  13          0.35         -0.20         1.00 o                         
  -5   0  13         61.86         61.35         3.99 o                         
  -4   0  13        652.37        690.16        18.36 o                         
  -3   0  13        217.47        213.60         6.32 o                         
  -2   0  13        132.45        138.55         5.53 o                         
  -1   0  13         25.61         26.22         2.10 o                         
   0   0  13        260.81        255.56         8.94 o                         
   1   0  13        422.19        473.88        15.77 o                         
   2   0  13         22.17         19.99         2.69 o                         
   3   0  13         52.93         50.99         3.39 o                         
   4   0  13        122.03        117.90         6.17 o                         
   5   0  13          2.36          4.58         1.39 o                         
  -5   1  13        147.43        138.72         4.16 o                         
  -4   1  13         17.83         23.12         1.56 o                         
  -3   1  13        129.41        122.55         3.95 o                         
  -2   1  13         12.80         12.29         1.72 o                         
  -1   1  13         36.57         35.10         2.39 o                         
   0   1  13        864.90        892.06        41.63 o                         
   1   1  13         91.10        102.84         4.29 o                         
   2   1  13         15.96         16.53         2.59 o                         
   3   1  13         68.65         62.94         3.98 o                         
   4   1  13         46.21         41.23         2.79 o                         
   5   1  13          2.00          1.99         0.80 o                         
  -6   2  13         10.73          8.76         1.39 o                         
  -5   2  13        132.23        125.42         4.58 o                         
  -4   2  13         53.59         48.05         2.64 o                         
  -3   2  13         99.34         91.33         3.73 o                         
  -2   2  13         21.51         16.59         2.79 o                         
  -1   2  13         15.27         16.22         1.81 o                         
   0   2  13         72.64         78.68         4.98 o                         
   1   2  13          3.21          3.60         1.05 o                         
   2   2  13          0.44          0.60         0.85 o                         
   3   2  13          9.67         10.56         1.79 o                         
   4   2  13          8.61          8.56         1.39 o                         
  -5   3  13         24.25         23.52         1.62 o                         
  -4   3  13        241.41        217.29        10.36 o                         
  -3   3  13         43.32         34.13         2.18 o                         
  -2   3  13        144.72        136.02         7.17 o                         
  -1   3  13         28.58         28.28         2.79 o                         
   0   3  13         65.92         63.53         4.78 o                         
   1   3  13         14.14         12.76         1.72 o                         
   2   3  13        297.10        309.49        14.74 o                         
   3   3  13         94.30        102.16         5.38 o                         
   4   3  13         36.42         36.85         2.19 o                         
  -2   4  13         74.31         59.95         4.18 o                         
  -1   4  13         79.41         72.70         4.38 o                         
   0   4  13          8.91         10.59         1.72 o                         
   1   4  13         26.76         30.28         2.59 o                         
   2   4  13         23.42         27.29         2.19 o                         
   3   4  13         13.59         12.55         1.59 o                         
   0   5  13         21.17         23.30         4.38 o                         
   1   5  13         63.10         74.69         4.38 o                         
   2   5  13        370.16        374.42        17.13 o                         
  -2  -7  14         35.39         34.86         2.19 o                         
  -1  -7  14         50.37         49.99         2.99 o                         
   0  -7  14        123.69        112.12         5.78 o                         
   1  -7  14         22.55         18.32         2.19 o                         
   2  -7  14          2.31          1.39         1.59 o                         
  -3  -6  14         67.26         66.93         3.59 o                         
  -2  -6  14         99.57         86.45         4.78 o                         
  -1  -6  14          0.04          0.40         1.00 o                         
   0  -6  14          1.77          2.36         1.00 o                         
   1  -6  14          0.02          0.80         1.29 o                         
   2  -6  14         57.56         58.12         2.66 o                         
  -4  -5  14         69.45         68.72         3.59 o                         
  -3  -5  14         12.46         13.52         1.79 o                         
  -2  -5  14         10.93         14.27         1.80 o                         
  -1  -5  14        110.23        119.29         6.37 o                         
   0  -5  14         34.64         35.36         2.11 o                         
   1  -5  14        101.95        104.15         4.08 o                         
   2  -5  14          6.82          3.89         1.29 o                         
   3  -5  14         47.06         43.50         3.98 o                         
   4  -5  14         14.29         14.03         1.58 o                         
  -5  -4  14         37.51         40.04         2.39 o                         
  -4  -4  14         35.32         41.23         2.20 o                         
  -3  -4  14          0.00         -0.31         0.80 o                         
  -2  -4  14        130.69        136.59         8.37 o                         
  -1  -4  14        306.29        323.49        11.12 o                         
   0  -4  14        304.68        311.48        14.94 o                         
   1  -4  14         42.42         44.39         2.66 o                         
   3  -4  14        153.22        148.07         5.35 o                         
   4  -4  14         76.88         81.55         7.47 o                         
  -5  -3  14          6.73          9.89         1.49 o                         
  -4  -3  14         21.67         18.70         1.99 o                         
  -3  -3  14         91.29         97.00         5.98 o                         
  -2  -3  14          0.94          0.51         0.96 o                         
  -1  -3  14          8.64          9.76         2.01 o                         
   0  -3  14        221.12        229.29         8.96 o                         
   2  -3  14        111.66         99.86         8.85 o                         
   3  -3  14        104.77        113.10         4.43 o                         
   4  -3  14        310.66        318.66        17.23 o                         
  -5  -2  14        129.42        136.10         4.92 o                         
  -4  -2  14        135.45        125.10         4.78 o                         
  -3  -2  14        244.46        268.48        18.72 o                         
  -2  -2  14        571.93        596.51        29.98 o                         
  -1  -2  14        886.60        957.50        25.30 o                         
   0  -2  14         10.82         11.75         2.99 o                         
   1  -2  14          0.18          1.00         1.99 o                         
   2  -2  14        334.70        386.80        12.96 o                         
   3  -2  14        137.81        147.00         5.42 o                         
   4  -2  14         75.08         71.16         2.95 o                         
   5  -2  14        408.06        355.10        16.33 o                         
  -5  -1  14         16.64         13.32         1.51 o                         
  -4  -1  14        186.22        200.47         7.39 o                         
  -3  -1  14          9.57          9.21         1.67 o                         
  -2  -1  14         49.42         53.97         2.81 o                         
  -1  -1  14         50.08         50.84         3.39 o                         
   0  -1  14        599.92        556.66        26.29 o                         
   1  -1  14        120.65        112.92         6.57 o                         
   2  -1  14        135.52        145.96         4.56 o                         
   3  -1  14        390.28        389.60        12.96 o                         
   4  -1  14        181.12        179.05         8.76 o                         
   5  -1  14         12.79         15.54         1.59 o                         
  -5   0  14        100.22        100.67         4.08 o                         
  -4   0  14         66.69         72.23         3.23 o                         
  -3   0  14        168.65        167.79         7.37 o                         
  -2   0  14        111.32        112.79         4.58 o                         
  -1   0  14        114.11        124.22         4.98 o                         
   0   0  14        128.22        137.81         7.57 o                         
   1   0  14         77.23         79.87         5.18 o                         
   2   0  14        110.64        115.40         4.20 o                         
   3   0  14         22.06         23.30         2.39 o                         
   4   0  14        396.05        380.80        17.73 o                         
  -5   1  14          1.89          1.00         1.00 o                         
  -4   1  14         15.95         16.50         1.49 o                         
  -3   1  14        203.59        197.60         8.66 o                         
  -2   1  14          9.87         10.26         1.69 o                         
  -1   1  14        619.48        608.87        46.41 o                         
   0   1  14        222.82        188.21         9.76 o                         
   1   1  14         19.16         15.84         1.77 o                         
   2   1  14        160.50        152.84         5.63 o                         
   3   1  14          3.84          3.98         1.20 o                         
   4   1  14        150.45        152.95         7.37 o                         
  -5   2  14          0.88         -0.60         1.00 o                         
  -4   2  14          3.02          1.95         1.29 o                         
  -3   2  14        142.48        127.47         4.78 o                         
  -2   2  14          1.07         -0.32         0.99 o                         
  -1   2  14        202.23        184.77         6.62 o                         
   0   2  14        121.56        123.07         6.77 o                         
   1   2  14         10.52         10.24         1.81 o                         
   2   2  14         36.84         35.62         2.04 o                         
   3   2  14        124.58        120.88         6.17 o                         
   4   2  14         14.22         19.32         1.59 o                         
  -5   3  14          8.93          6.57         1.99 o                         
  -4   3  14        115.28         94.01         4.98 o                         
  -3   3  14         12.41         13.16         3.09 o                         
  -2   3  14         47.10         50.19         3.59 o                         
  -1   3  14        814.59        728.13        33.66 o                         
   0   3  14         14.65         18.52         2.59 o                         
   1   3  14          4.42          2.25         0.96 o                         
   2   3  14         11.77         17.33         1.99 o                         
   3   3  14        400.00        328.21        11.12 o                         
  -2   4  14         67.70         64.34         4.38 o                         
  -1   4  14        218.05        198.76         9.76 o                         
   0   4  14          9.74          6.77         1.79 o                         
   1   4  14         46.99         37.45         3.19 o                         
   2   4  14         12.90         18.52         1.99 o                         
  -1  -7  15        100.23         94.21         4.78 o                         
   0  -7  15          3.90          3.59         1.00 o                         
   1  -7  15         90.82         82.06         4.38 o                         
  -3  -6  15        184.74        193.59         8.96 o                         
  -2  -6  15          7.20          6.37         1.59 o                         
  -1  -6  15          7.25          3.78         1.00 o                         
   0  -6  15         33.88         36.75         2.04 o                         
   1  -6  15         60.30         57.16         2.99 o                         
   2  -6  15         86.47         80.47         4.38 o                         
  -4  -5  15         52.58         60.75         3.19 o                         
  -3  -5  15          3.40          1.59         0.80 o                         
  -2  -5  15        118.77        120.46         7.87 o                         
  -1  -5  15         59.85         57.43         2.60 o                         
   0  -5  15         42.67         38.62         2.18 o                         
   1  -5  15          9.99          7.96         1.33 o                         
   2  -5  15        274.57        295.57        13.94 o                         
   3  -5  15        421.23        394.34        18.32 o                         
  -4  -4  15        570.31        603.51        21.11 o                         
  -3  -4  15        354.00        354.93        11.83 o                         
  -2  -4  15         30.63         38.38         2.43 o                         
  -1  -4  15        143.85        154.89         5.90 o                         
   0  -4  15        234.57        238.80        11.75 o                         
   1  -4  15        297.42        306.90        14.74 o                         
   2  -4  15         85.93         85.25         4.98 o                         
   3  -4  15        112.33        116.50         6.37 o                         
   4  -4  15          2.02          1.59         1.20 o                         
  -5  -3  15        168.57        158.93         7.57 o                         
  -4  -3  15         47.11         49.34         2.08 o                         
  -3  -3  15         12.25         15.23         1.57 o                         
  -2  -3  15        178.39        175.28         6.40 o                         
  -1  -3  15         33.98         31.65         2.32 o                         
   0  -3  15         20.89         11.75         3.59 o                         
   1  -3  15        280.77        347.33        16.73 o                         
   2  -3  15        824.86        833.30        38.24 o                         
   3  -3  15         19.53         19.30         2.19 o                         
   4  -3  15          0.35          5.78         2.19 o                         
  -4  -2  15        382.95        400.73        13.24 o                         
  -3  -2  15         30.85         39.94         2.24 o                         
  -2  -2  15         32.78         32.43         1.95 o                         
  -1  -2  15         78.44         80.47         3.73 o                         
   0  -2  15        497.53        550.48        25.89 o                         
   1  -2  15         93.54         87.24         5.98 o                         
   2  -2  15         61.90         70.11         4.58 o                         
   3  -2  15        100.87        100.35         3.87 o                         
   4  -2  15        103.67        103.57         3.79 o                         
  -5  -1  15         42.08         45.61         2.79 o                         
  -4  -1  15          2.54          2.76         0.84 o                         
  -3  -1  15         69.86         70.49         3.24 o                         
  -2  -1  15         12.77         13.66         1.69 o                         
  -1  -1  15         31.01         33.38         2.24 o                         
   0  -1  15        179.86        186.61         9.76 o                         
   1  -1  15        140.20        147.38         8.17 o                         
   2  -1  15         52.77         58.03         2.47 o                         
   3  -1  15        121.26        122.95         4.58 o                         
   4  -1  15         30.89         28.28         2.39 o                         
  -5   0  15         11.43         15.93         1.59 o                         
  -4   0  15         41.85         33.75         1.91 o                         
  -3   0  15         39.47         33.87         2.04 o                         
  -2   0  15         57.11         62.61         5.38 o                         
  -1   0  15        130.60        142.19        10.56 o                         
   0   0  15          1.14          5.18         1.99 o                         
   1   0  15         78.04         99.73         8.36 o                         
   2   0  15        166.00        176.62         5.21 o                         
   3   0  15         47.94         51.39         3.39 o                         
   4   0  15        212.49        205.93         9.76 o                         
  -5   1  15         23.96         15.34         2.39 o                         
  -4   1  15         15.98         15.31         1.51 o                         
  -3   1  15          5.29          4.45         1.18 o                         
  -2   1  15        137.08        136.57         5.21 o                         
  -1   1  15        158.66        144.59         7.77 o                         
   0   1  15        106.32         98.20         5.78 o                         
   1   1  15        282.68        280.43        13.74 o                         
   2   1  15        727.19        722.72        23.38 o                         
   3   1  15        286.68        297.76        13.94 o                         
   4   1  15          2.19          1.79         0.80 o                         
  -4   2  15        191.80        175.06         8.37 o                         
  -3   2  15         72.56         69.05         2.99 o                         
  -2   2  15         18.39         19.25         1.62 o                         
  -1   2  15          8.32          8.56         1.99 o                         
   0   2  15        200.19        201.15        10.16 o                         
   1   2  15         91.54         93.22         5.38 o                         
   2   2  15          2.29          9.36         2.19 o                         
   3   2  15        319.65        304.31        13.94 o                         
  -3   3  15          4.92          4.78         2.39 o                         
  -2   3  15         91.83         77.28         4.58 o                         
  -1   3  15         98.51         78.88         5.18 o                         
   0   3  15        244.20        195.58        10.16 o                         
   1   3  15        758.46        724.15        33.26 o                         
   2   3  15        168.26        171.48         8.17 o                         
  -1   4  15         86.67         79.87         4.58 o                         
  -2  -6  16        146.38        144.98         6.97 o                         
  -1  -6  16        247.95        258.32        11.95 o                         
   0  -6  16        110.73        102.08         6.76 o                         
   1  -6  16         61.67         62.14         3.78 o                         
  -3  -5  16         29.05         26.89         1.99 o                         
  -2  -5  16          2.36          0.71         0.70 o                         
  -1  -5  16        160.56        152.57         5.35 o                         
   0  -5  16        421.71        428.90        13.94 o                         
   1  -5  16        127.95        128.25         6.57 o                         
   2  -5  16          7.79          9.16         1.79 o                         
  -4  -4  16          0.93          0.40         0.60 o                         
  -3  -4  16        223.93        227.75         7.81 o                         
  -2  -4  16        479.55        487.27        15.98 o                         
  -1  -4  16        131.66        120.68         6.37 o                         
   0  -4  16          8.50         12.36         1.77 o                         
   1  -4  16         22.23         24.30         2.39 o                         
   2  -4  16         21.99         19.12         2.19 o                         
  -4  -3  16         44.83         46.41         3.09 o                         
  -3  -3  16         31.40         24.25         1.72 o                         
  -2  -3  16         93.71         96.24         4.00 o                         
  -1  -3  16        263.99        257.78         8.94 o                         
   1  -3  16         43.13         45.81         3.39 o                         
   2  -3  16          0.32          2.39         1.20 o                         
   3  -3  16         89.28         91.03         4.98 o                         
  -4  -2  16         14.27         16.85         1.14 o                         
  -3  -2  16        147.44        143.31         4.29 o                         
  -2  -2  16          0.64          1.49         0.99 o                         
  -1  -2  16         42.15         41.23         3.59 o                         
   0  -2  16        121.29        126.46         7.17 o                         
   1  -2  16         36.71         32.47         2.99 o                         
   2  -2  16         61.58         55.77         3.78 o                         
   3  -2  16         50.26         52.78         3.59 o                         
  -4  -1  16         42.80         41.79         2.32 o                         
  -3  -1  16         18.54         18.49         1.53 o                         
  -2  -1  16        116.37        113.04         4.36 o                         
  -1  -1  16          6.95         11.55         2.39 o                         
   0  -1  16        331.58        338.37        16.33 o                         
   1  -1  16        520.74        507.66        16.69 o                         
   2  -1  16          6.93          5.38         1.59 o                         
   3  -1  16         28.91         24.10         3.19 o                         
  -4   0  16          0.35          0.86         0.91 o                         
  -3   0  16        127.25        112.52         6.77 o                         
  -2   0  16        279.62        280.65         9.57 o                         
  -1   0  16        340.89        330.40        16.13 o                         
   0   0  16        116.15        107.74         6.17 o                         
   1   0  16         20.81         20.24         2.29 o                         
   2   0  16         19.13         18.92         3.19 o                         
   3   0  16          0.29          1.39         1.39 o                         
  -4   1  16        131.07        120.29         5.98 o                         
  -3   1  16          6.65          7.26         1.33 o                         
  -2   1  16          0.46          0.70         0.85 o                         
  -1   1  16        291.17        288.60        14.14 o                         
   0   1  16        932.61        905.78        41.43 o                         
   1   1  16          8.66         10.36         2.59 o                         
  -4   2  16         82.82         78.28         4.18 o                         
  -3   2  16        257.19        251.75        12.15 o                         
  -2   2  16        471.65        456.88        21.31 o                         
  -1   2  16         12.31         10.56         1.99 o                         
   0   2  16          1.29          1.79         1.20 o                         
   1   2  16         63.22         62.34         3.78 o                         
  -2   3  16         70.28         65.33         4.18 o                         
  -1   3  16        124.90        116.10         6.17 o                         
   0   3  16         13.22          8.37         1.79 o                         
  -2  -5  17         72.55         73.50         3.98 o                         
  -1  -5  17          4.68          5.38         1.99 o                         
   0  -5  17          7.23         12.75         1.79 o                         
   1  -5  17         45.03         41.03         2.79 o                         
  -3  -4  17         23.39         17.21         3.88 o                         
  -2  -4  17         55.79         58.96         3.39 o                         
  -1  -4  17         17.10         15.45         2.99 o                         
   0  -4  17        267.62        322.44        15.74 o                         
   1  -4  17         50.02         52.19         3.19 o                         
  -3  -3  17          0.62          1.20         0.80 o                         
  -2  -3  17         66.96         74.98         3.29 o                         
  -1  -3  17        127.34        136.42         7.57 o                         
   0  -3  17          4.30          9.36         2.19 o                         
   1  -3  17         14.12         18.32         2.19 o                         
   2  -3  17        144.51        133.03         6.77 o                         
  -4  -2  17         73.60         69.51         3.78 o                         
  -3  -2  17        295.74        323.02        10.70 o                         
  -2  -2  17        185.33        182.23         9.36 o                         
  -1  -2  17         50.42         56.57         3.98 o                         
   0  -2  17          0.76          0.20         2.19 o                         
   1  -2  17         75.79         74.49         4.58 o                         
   2  -2  17         54.49         54.38         3.39 o                         
  -3  -1  17        237.49        235.45         8.10 o                         
  -2  -1  17        290.03        316.46        15.14 o                         
   0  -1  17         71.20         82.66         5.18 o                         
   1  -1  17        411.46        401.41        13.31 o                         
   2  -1  17        557.98        539.92        24.70 o                         
  -4   0  17        373.78        370.84        16.93 o                         
  -3   0  17        121.11        123.27         7.17 o                         
  -2   0  17          2.88          7.57         1.99 o                         
  -1   0  17          0.44         -0.40         1.20 o                         
   0   0  17         15.54         16.13         2.39 o                         
   1   0  17          3.62          7.36         1.43 o                         
  -3   1  17        210.56        193.98         9.56 o                         
  -2   1  17        148.13        142.00         7.37 o                         
  -1   1  17         15.21         13.35         2.19 o                         
   0   1  17         42.38         45.61         3.19 o                         
   1   1  17        387.46        368.65        17.33 o                         
  -2   2  17          6.63          8.56         2.19 o                         
  -1   2  17          0.68          0.80         1.20 o                         
   0   2  17          6.51          2.39         1.20 o                         
  -1  -4  18         49.12         49.60         2.99 o                         
   0  -4  18          0.25         -0.60         1.00 o                         
   1  -4  18         86.34         84.05         4.38 o                         
  -1  -3  18        135.15        139.41         6.97 o                         
   0  -3  18        265.63        274.06        12.95 o                         
  -2  -2  18         19.23         10.96         3.59 o                         
  -1  -2  18        203.24        199.76         9.96 o                         
   0  -2  18        124.02        135.62         6.77 o                         
   1  -2  18        119.41        124.07         6.37 o                         
   2  -2  18         17.23         19.32         2.39 o                         
  -2  -1  18         60.88         53.18         3.59 o                         
  -1  -1  18        309.07        311.08        14.74 o                         
   0  -1  18        125.11        131.51         4.85 o                         
   1  -1  18          2.82          4.78         1.39 o                         
  -2   0  18        231.02        241.59        11.55 o                         
  -1   0  18         48.22         52.38         3.59 o                         
   0   0  18        132.81        123.21         4.50 o                         
  -1   1  18          0.17         -2.19         2.19 o                         
  -1  -2  19         72.30         80.67         4.18 o                         
   0  -2  19          1.82          2.39         1.00 o                         
  -1  -1  19          2.08          4.38         1.59 o                         
   0  -1  19          7.65          8.17         1.99 o                         
                                                                                
